# Supplementary material for: Hexakis(1H-imidazole-κN 3)mangan­ese(II) triaqua­tris(1H-imidazole-κN 3)manganese(II) bis­(naphthalene-1,4-dicarboxyl­ate)
Source: Acta Crystallogr Sect E Struct Rep Online. 2008 Apr 26;64(Pt 5):m729. doi: 10.1107/S1600536808011677 (PMC2961172; doi:10.1107/S1600536808011677)
Supplement: Supplementary file 2 [file e-64-0m729-Isup2.hkl]

#
# h,k,l, Fc-squared, Fo-squared, sigma(Fo-squared) and status flag
#
data_I
_shelx_title ' p in Pccn'
_shelx_refln_list_code          4
_shelx_F_calc_maximum      357.05
_exptl_crystal_F_000      2496.00
_reflns_d_resolution_high  0.8346
 
loop_
 _symmetry_equiv_pos_as_xyz
 'x, y, z'
 '-x+1/2, -y+1/2, z'
 '-x, y+1/2, -z+1/2'
 'x+1/2, -y, -z+1/2'
 '-x, -y, -z'
 'x-1/2, y-1/2, -z'
 'x, -y-1/2, z-1/2'
 '-x-1/2, y, z-1/2'
 
_cell_length_a    29.6049
_cell_length_b     9.4619
_cell_length_c    20.5343
_cell_angle_alpha  90.000
_cell_angle_beta   90.000
_cell_angle_gamma  90.000
 
_shelx_F_squared_multiplier     1.000
 
loop_
 _refln_index_h
 _refln_index_k
 _refln_index_l
 _refln_F_squared_calc
 _refln_F_squared_meas
 _refln_F_squared_sigma
 _refln_observed_status
   2   0   0      325.91      596.19     51.47 o
   4   0   0     1993.02     1490.70     38.01 o
   6   0   0    27628.55    24928.70    198.56 o
   8   0   0    37150.64    35067.95    276.29 o
  10   0   0     5808.08     4769.41     66.57 o
  12   0   0     5697.40     6093.15     82.81 o
  14   0   0     4573.22     6158.20     88.51 o
  16   0   0     1268.24     1392.45     42.49 o
  18   0   0      234.96      281.82     24.15 o
  20   0   0    14880.83    14827.49    177.13 o
  22   0   0       18.64       38.88     15.06 o
  24   0   0     1279.55     1212.62     51.76 o
  26   0   0      102.03      122.17     27.22 o
  28   0   0     1314.57     1282.99     69.11 o
  30   0   0      605.40      718.52     57.41 o
  32   0   0      747.22      745.89     60.28 o
  34   0   0        8.15       58.02     24.48 o
   1   1   0     3735.87     2929.59     29.35 o
   3   1   0    59304.33    53644.39   1207.62 o
   5   1   0    27405.87    26742.96    212.90 o
   7   1   0   112244.03   109454.11    552.51 o
   9   1   0     3521.98     3468.55     38.05 o
  11   1   0    21720.12    22777.32    144.71 o
  13   1   0     7768.92     8808.99     81.70 o
  15   1   0     8318.89     9073.14     82.55 o
  17   1   0      463.13      351.59     18.86 o
  19   1   0     1020.80     1120.09     30.22 o
  21   1   0      152.81      171.98     16.13 o
  23   1   0      128.65       95.41     15.59 o
  25   1   0     8128.76     8101.07    109.21 o
  27   1   0       19.13       34.79     13.27 o
  29   1   0     1465.79     1561.63     58.13 o
  31   1   0      350.66      405.49     40.11 o
  33   1   0        1.14        0.00     14.03 o
  35   1   0        6.19       13.16     22.48 o
   0   2   0      815.04     1876.91     38.79 o
   2   2   0    41086.96    38334.42    268.85 o
   4   2   0    36641.93    34224.42    223.78 o
   6   2   0    28381.38    27047.24    173.75 o
   8   2   0        2.78        0.00      4.76 o
  10   2   0     8166.24     7832.70     70.35 o
  12   2   0        2.27       37.70     13.10 o
  14   2   0    37497.74    36711.41    297.53 o
  16   2   0     7872.21     9119.71     91.33 o
  18   2   0    29954.96    30169.95    221.14 o
  20   2   0      125.33       92.58     13.01 o
  22   2   0     2506.88     2554.27     48.63 o
  24   2   0     2548.17     2603.10     54.52 o
  26   2   0     2729.43     2761.36     62.95 o
  28   2   0        3.70        0.04     12.71 o
  30   2   0      432.23      477.04     34.72 o
  32   2   0      171.02      162.00     23.41 o
  34   2   0      139.59      168.90     28.65 o
   1   3   0     4558.77     3797.78     43.39 o
   3   3   0    54704.41    54206.86    286.74 o
   5   3   0     2032.98     1514.19     29.21 o
   7   3   0    23565.66    21986.07    158.45 o
   9   3   0    17762.29    17569.49    133.53 o
  11   3   0    23708.47    25434.18    163.26 o
  13   3   0     3417.57     3876.44     54.71 o
  15   3   0     3392.58     3203.73     49.70 o
  17   3   0     4278.52     4287.36     61.41 o
  19   3   0      693.54      755.80     28.04 o
  21   3   0      411.29      368.97     22.48 o
  23   3   0     6893.41     6569.31     88.67 o
  25   3   0      859.91     1093.56     43.16 o
  27   3   0       54.70       91.86     17.25 o
  29   3   0      214.88      183.09     28.25 o
  31   3   0      135.63      190.32     26.71 o
  33   3   0      235.46      211.16     25.57 o
   0   4   0    54971.50    55710.51    423.74 o
   2   4   0      277.56      267.91     12.15 o
   4   4   0    38675.02    38512.77    218.12 o
   6   4   0     5648.91     5876.42     55.87 o
   8   4   0    12399.49    10892.14     97.56 o
  10   4   0     7440.48     7245.33     69.09 o
  12   4   0    15583.63    16137.78    136.72 o
  14   4   0     1519.83     1548.58     32.96 o
  16   4   0     3467.31     3598.50     53.19 o
  18   4   0      450.30      427.84     22.78 o
  20   4   0     3271.25     3055.05     56.46 o
  22   4   0       25.57       20.41     11.13 o
  24   4   0     2231.09     2203.00     51.85 o
  26   4   0      174.33      148.69     20.05 o
  28   4   0     2435.29     2480.37     63.61 o
  30   4   0        8.84        0.00     18.22 o
  32   4   0      392.46      414.97     34.24 o
   1   5   0     2264.52     2530.09     34.39 o
   3   5   0     2511.52     2612.00     35.44 o
   5   5   0    14219.27    14092.91    103.50 o
   7   5   0    11069.26    10661.75     88.01 o
   9   5   0     6166.11     6325.03     69.83 o
  11   5   0     1216.02     1027.58     44.69 o
  13   5   0     2376.19     2229.78     40.43 o
  15   5   0     2019.26     1928.10     44.07 o
  17   5   0      285.76      297.60     19.90 o
  19   5   0     3052.36     2946.98     52.92 o
  21   5   0      815.37      746.61     31.36 o
  23   5   0      204.85      199.75     24.23 o
  25   5   0     1274.90     1364.26     49.31 o
  27   5   0      219.35      215.01     24.89 o
  29   5   0      218.62      283.86     27.80 o
  31   5   0      349.89      340.79     31.64 o
   0   6   0     3893.08     4334.68     70.78 o
   2   6   0     1767.47     1654.26     30.18 o
   4   6   0      177.78      203.30     13.84 o
   6   6   0    24166.44    23599.02    159.30 o
   8   6   0        0.00       15.05      9.64 o
  10   6   0    19950.36    20998.55    152.61 o
  12   6   0      101.35       68.08     13.98 o
  14   6   0     2846.58     2978.84     49.89 o
  16   6   0        0.01        8.54     10.09 o
  18   6   0      602.15      530.75     30.40 o
  20   6   0      461.60      358.94     27.08 o
  22   6   0     2465.43     2374.43     61.89 o
  24   6   0      125.13      148.77     24.37 o
  26   6   0     1751.85     1838.02     64.06 o
  28   6   0        0.75        6.64     18.01 o
  30   6   0      317.94      349.10     40.97 o
   1   7   0     1191.53     1295.02     74.67 o
   3   7   0     8762.39     9582.76    151.80 o
   5   7   0     1848.29     2107.64     56.88 o
   7   7   0      322.97      357.36     31.64 o
   9   7   0      696.84      800.74     48.57 o
  11   7   0      163.99      132.18     38.60 o
  13   7   0     1088.88     1205.58     61.16 o
  15   7   0       66.20       92.83     24.15 o
  17   7   0     4379.25     4169.58     97.44 o
  19   7   0     4333.19     4157.86     99.48 o
  21   7   0      289.75      273.10     33.66 o
  23   7   0      868.72      824.97     59.65 o
  25   7   0      152.40      118.28     45.24 o
  27   7   0       73.61       66.09     32.02 o
   0   8   0     1126.26     1249.54    141.74 o
   2   8   0      133.79      166.68     43.20 o
   4   8   0      778.66      858.54    129.65 o
   6   8   0     1257.91     1389.96    106.95 o
   8   8   0     4194.76     4019.40    167.65 o
  10   8   0     1428.57     1223.72    102.50 o
  12   8   0     9479.05    10124.08    282.98 o
  14   8   0      392.43      400.98     69.65 o
  16   8   0     3500.74     3717.22    346.64 o
  18   8   0       71.75       98.82     62.09 o
  20   8   0      339.57      379.55     70.16 o
  22   8   0       41.85       38.81     57.51 o
   1   9   0     3863.48     4132.72    179.32 o
   3   9   0     1839.29     1765.70    126.26 o
   5   9   0      152.30       71.12     37.77 o
   7   9   0       19.98       70.56     37.46 o
   9   9   0     2537.49     2640.86    203.44 o
  11   9   0      216.35      192.33     48.73 o
  13   9   0      706.21      953.46    100.47 o
  15   9   0       12.38       37.19     35.27 o
  17   9   0      297.60      254.72     59.09 o
  19   9   0      308.61      294.91     62.95 o
  21   9   0       83.34      136.39     70.87 o
   0  10   0        8.81       76.47     55.35 o
   2  10   0     2604.68     2741.77    164.70 o
   4  10   0       84.13       37.49     37.73 o
   6  10   0     1558.33     1905.35    140.52 o
   8  10   0      200.49      303.00     83.97 o
  10  10   0      844.95      746.71    185.50 o
  12  10   0        0.92       13.62     34.82 o
  14  10   0      765.89      810.19    101.71 o
  16  10   0      276.19      175.43     69.28 o
   1  11   0        2.97        1.64     32.56 o
   1   1   1    12842.93    12741.72     70.95 o
   2   1   1     1034.72     1062.74     11.89 o
   3   1   1    42558.08    44182.26    233.57 o
   4   1   1     4551.68     4695.03     37.45 o
   5   1   1     8167.50     8227.82     46.73 o
   6   1   1    15558.59    16994.35     72.66 o
   7   1   1    22649.48    23318.66     96.69 o
   8   1   1       35.72       32.05      4.04 o
   9   1   1    44720.30    44973.15    175.22 o
  10   1   1      593.78      709.10     12.50 o
  11   1   1      285.68      316.79      9.87 o
  12   1   1      792.08      888.95     15.10 o
  13   1   1      123.36      188.55      8.90 o
  14   1   1      826.10      877.29     16.50 o
  15   1   1     5198.61     4850.34     40.04 o
  16   1   1      933.63      907.51     18.15 o
  17   1   1     1510.85     1523.67     23.17 o
  18   1   1        2.72       67.36      8.06 o
  19   1   1     6183.25     6036.86     50.17 o
  20   1   1       36.14      128.27     11.43 o
  21   1   1     4323.90     4394.19     43.94 o
  22   1   1      334.82      509.37     17.40 o
  23   1   1     4411.68     4282.02     57.69 o
  24   1   1     1374.68     1401.09     29.26 o
  25   1   1      449.21      505.66     20.51 o
  26   1   1        9.06       35.75      9.32 o
  27   1   1       98.66       94.18     12.27 o
  28   1   1       32.62       59.40     11.26 o
  29   1   1       22.35       46.44     11.07 o
  30   1   1        0.92       21.69      9.96 o
  31   1   1       35.18       58.25     11.86 o
  32   1   1       29.74       30.50     11.07 o
  33   1   1       99.47      110.24     14.41 o
  34   1   1        0.63       27.23     11.30 o
  35   1   1       96.42      128.42     22.26 o
   1   2   1    10612.90    10810.55     63.47 o
   2   2   1    26397.37    27530.16    141.49 o
   3   2   1      144.71      245.33      7.45 o
   4   2   1   127481.73   122510.73    504.33 o
   5   2   1      196.33      246.04      7.84 o
   6   2   1     7364.80     7070.44     42.44 o
   7   2   1     3408.21     3271.42     27.08 o
   8   2   1       45.29       48.52      4.61 o
   9   2   1     4954.84     5158.50     35.20 o
  10   2   1      407.67      473.94     11.48 o
  11   2   1     3742.44     3564.16     31.14 o
  12   2   1     6333.76     6329.00     43.92 o
  13   2   1     2404.82     2385.93     26.24 o
  14   2   1     2735.95     2559.37     28.19 o
  15   2   1     1623.17     1923.58     25.04 o
  16   2   1     1561.96     1719.88     24.46 o
  17   2   1        2.95       23.55      6.60 o
  18   2   1     1135.87     1188.01     22.20 o
  19   2   1       22.78       37.00      7.29 o
  20   2   1      143.37      143.22     10.57 o
  21   2   1      757.14      748.99     20.31 o
  22   2   1       37.89       51.54      8.69 o
  23   2   1      327.97      300.30     15.50 o
  24   2   1      132.48      140.92     11.92 o
  25   2   1      174.30      197.13     13.91 o
  26   2   1      497.94      512.68     23.06 o
  27   2   1      147.62      105.38     12.65 o
  28   2   1       29.67       19.40      9.55 o
  29   2   1      204.71      170.35     15.81 o
  30   2   1       77.16       69.55     12.30 o
  31   2   1        5.47       12.44     11.74 o
  32   2   1       58.95       57.81     12.97 o
  33   2   1       32.71       35.05     11.44 o
  34   2   1       81.79       77.67     16.41 o
   1   3   1     4696.51     4384.04     33.43 o
   2   3   1       82.70      127.90      6.55 o
   3   3   1    13020.32    13123.62     72.29 o
   4   3   1     1657.82     1681.99     17.80 o
   5   3   1    20179.65    20429.32     90.79 o
   6   3   1      116.21       86.17      5.93 o
   7   3   1      192.04      167.76      9.91 o
   8   3   1      813.91      850.91     14.90 o
   9   3   1     9163.51     9162.29     53.19 o
  10   3   1      796.17      730.89     15.23 o
  11   3   1     2228.45     2235.27     28.00 o
  12   3   1     7635.60     8572.50     56.09 o
  13   3   1     3290.69     3091.86     31.91 o
  14   3   1     1398.48     1553.55     22.58 o
  15   3   1     3701.71     3898.51     37.24 o
  16   3   1      972.53      964.35     19.85 o
  17   3   1     2113.91     1959.82     27.39 o
  18   3   1       34.08       31.28      6.97 o
  19   3   1      531.95      490.25     16.71 o
  20   3   1        1.56        0.00      6.07 o
  21   3   1      275.16      259.92     14.32 o
  22   3   1     1303.65     1233.17     27.38 o
  23   3   1     3178.23     2975.11     39.93 o
  24   3   1      189.44      235.40     15.58 o
  25   3   1        1.99       12.91      8.62 o
  26   3   1       51.32       52.12     10.50 o
  27   3   1      526.62      568.80     24.94 o
  28   3   1        8.38        2.02      9.40 o
  29   3   1      118.49      125.48     13.72 o
  30   3   1      208.32      199.04     16.99 o
  31   3   1       29.42       23.76     10.96 o
  32   3   1        7.14       20.97     10.70 o
  33   3   1      196.92      195.69     18.13 o
  34   3   1       92.26      117.99     20.21 o
   1   4   1     2602.45     2667.85     22.60 o
   2   4   1     9279.71     9799.20     51.70 o
   3   4   1     3332.97     3120.83     25.20 o
   4   4   1     1008.70     1079.80     15.05 o
   5   4   1     5303.99     5443.76     37.47 o
   6   4   1     4339.69     4706.71     34.32 o
   7   4   1     2026.53     1773.47     20.67 o
   8   4   1     2447.96     2917.55     28.87 o
   9   4   1      614.22      734.51     16.75 o
  10   4   1     1734.50     1677.77     24.56 o
  11   4   1       84.05       91.68      7.62 o
  12   4   1        3.19        0.00      5.48 o
  13   4   1      302.39      302.50     12.58 o
  14   4   1     1200.94     1336.07     23.13 o
  15   4   1       15.98        3.02      5.93 o
  16   4   1     1044.17     1019.72     21.37 o
  17   4   1        1.31        6.41      6.21 o
  18   4   1        1.46       13.34      6.53 o
  19   4   1       26.76       19.06      7.12 o
  20   4   1      257.41      224.89     13.19 o
  21   4   1       68.17       62.33     10.30 o
  22   4   1       26.67       47.08      8.85 o
  23   4   1      128.64      124.73     11.27 o
  24   4   1       11.36       10.34      8.68 o
  25   4   1       96.07       60.86     10.81 o
  26   4   1        2.76       21.51      9.56 o
  27   4   1       64.30       63.77     11.81 o
  28   4   1      226.22      182.81     19.90 o
  29   4   1       35.34       76.40     12.50 o
  30   4   1       46.74       32.75     11.34 o
  31   4   1       76.12       55.74     12.59 o
  32   4   1       96.08      106.53     14.25 o
  33   4   1      113.00      108.23     16.89 o
   1   5   1     7762.72     7522.80     46.02 o
   2   5   1        4.39        0.00      4.62 o
   3   5   1     1094.17      988.88     15.45 o
   4   5   1      489.28      551.09     13.03 o
   5   5   1     8354.32     8030.10     51.52 o
   6   5   1       71.78      107.23      7.99 o
   7   5   1      304.20      346.93     11.87 o
   8   5   1       13.93       10.87      5.50 o
   9   5   1     1879.72     1823.16     24.24 o
  10   5   1     1813.69     1919.48     24.80 o
  11   5   1     2669.67     2621.82     35.98 o
  12   5   1      296.56      265.33     13.68 o
  13   5   1     1807.75     1802.00     27.07 o
  14   5   1     1056.93     1068.12     21.21 o
  15   5   1     3935.88     3871.33     39.72 o
  16   5   1      261.96      264.51     13.04 o
  17   5   1      197.60      220.59     13.58 o
  18   5   1      191.28      179.68     12.03 o
  19   5   1        6.56       11.56      7.10 o
  20   5   1      261.45      271.37     15.07 o
  21   5   1      850.20      955.53     25.04 o
  22   5   1      125.70       76.63     10.43 o
  23   5   1      325.11      300.50     17.26 o
  24   5   1       99.89      122.41     12.82 o
  25   5   1     1331.73     1416.72     33.90 o
  26   5   1      266.58      285.01     18.79 o
  27   5   1      281.67      252.64     18.06 o
  28   5   1        3.69       18.45     10.54 o
  29   5   1       85.11       74.08     12.72 o
  30   5   1       78.38       66.76     13.59 o
  31   5   1      202.20      237.84     20.02 o
   1   6   1       16.80       10.17      5.36 o
   2   6   1       95.25       98.58      7.98 o
   3   6   1     1752.25     1578.72     20.85 o
   4   6   1      314.99      348.13     12.88 o
   5   6   1        0.00        9.42      6.17 o
   6   6   1     1223.10     1253.50     21.03 o
   7   6   1      892.72     1005.16     20.32 o
   8   6   1      735.35      883.65     19.59 o
   9   6   1      392.90      456.83     15.91 o
  10   6   1      331.77      473.83     17.35 o
  11   6   1      222.04      217.71     13.99 o
  12   6   1     1323.10     1193.77     30.00 o
  13   6   1      454.05      533.10     17.99 o
  14   6   1      189.93      194.94     13.68 o
  15   6   1       10.67       15.30      7.12 o
  16   6   1      663.86      669.89     22.20 o
  17   6   1       97.86       84.15      9.79 o
  18   6   1      345.82      372.13     17.73 o
  19   6   1       72.89       66.44     10.38 o
  20   6   1       78.51       90.91     11.26 o
  21   6   1       45.13       34.62      9.76 o
  22   6   1      198.35      195.07     15.57 o
  23   6   1      110.94      117.42     12.79 o
  24   6   1      354.40      320.79     21.66 o
  25   6   1       34.63       59.27     12.64 o
  26   6   1       10.18        8.07     12.85 o
  27   6   1        0.42       11.93     13.32 o
  28   6   1       11.91       28.42     13.64 o
  29   6   1       43.46       56.77     15.72 o
  30   6   1        4.90       11.82     14.52 o
   1   7   1        8.07       13.97      9.32 o
   2   7   1      155.82      205.51     18.39 o
   3   7   1     1425.22     1454.29     30.43 o
   4   7   1      999.04     1107.59     27.38 o
   5   7   1      165.43      179.01     15.05 o
   6   7   1      107.08       66.84     11.13 o
   7   7   1     4195.46     4094.30     59.05 o
   8   7   1      464.63      459.91     23.47 o
   9   7   1     2195.39     2329.15     45.15 o
  10   7   1      510.22      475.29     24.75 o
  11   7   1      773.23      822.16     29.80 o
  12   7   1      300.43      310.65     19.04 o
  13   7   1     2913.16     2797.40     52.63 o
  14   7   1      119.11      170.02     16.24 o
  15   7   1     1778.99     1656.47     45.79 o
  16   7   1      459.95      591.51     29.93 o
  17   7   1      347.27      310.59     23.91 o
  18   7   1      342.25      295.68     23.47 o
  19   7   1      404.32      512.78     30.16 o
  20   7   1      190.40      136.59     19.23 o
  21   7   1        3.99       23.63     14.26 o
  22   7   1        0.67        5.77     15.37 o
  23   7   1       66.46       74.27     19.75 o
  24   7   1       35.89       33.15     16.40 o
  25   7   1       97.83       77.20     24.01 o
  26   7   1        3.23       55.19     18.59 o
  27   7   1      278.19      273.30     36.64 o
   1   8   1      690.25      680.00     55.83 o
   2   8   1     1613.92     1698.36     79.50 o
   3   8   1       25.87        0.00     17.77 o
   4   8   1      116.53      159.26     31.19 o
   5   8   1       55.32      122.91     27.34 o
   6   8   1       36.60       47.78     22.26 o
   7   8   1      651.14      496.47     49.56 o
   8   8   1       91.09      112.10     26.03 o
   9   8   1        5.39        0.59     19.45 o
  10   8   1      723.50      649.22     57.76 o
  11   8   1        8.93       23.57     22.77 o
  12   8   1        8.39       84.45     27.09 o
  13   8   1      110.88      109.68     29.57 o
  14   8   1       32.74       39.52     23.16 o
  15   8   1      377.29      400.17     47.59 o
  16   8   1      189.66      160.66     33.11 o
  17   8   1       11.10       16.41     23.25 o
  18   8   1       54.61       50.82     24.85 o
  19   8   1       47.19       68.17     26.13 o
  20   8   1        1.17       10.32     22.10 o
  21   8   1      136.96      144.53     39.46 o
  22   8   1      261.64      313.97     84.71 o
  23   8   1        1.20       57.13     50.89 o
  24   8   1        1.67        0.00     39.19 o
   1   9   1      693.21      679.81     59.97 o
   2   9   1      556.94      583.49     56.58 o
   3   9   1     1443.01     1392.62     81.34 o
   4   9   1       58.72      103.29     31.27 o
   5   9   1      135.98      182.12     37.07 o
   6   9   1      351.82      382.32     65.96 o
   7   9   1     1410.89     1399.59     81.83 o
   8   9   1       90.57        1.01     20.30 o
   9   9   1      519.46      395.07     48.76 o
  10   9   1        1.03       17.19     20.16 o
  11   9   1      378.04      298.61     42.67 o
  12   9   1        2.56       45.22     22.40 o
  13   9   1      671.57      855.22     83.26 o
  14   9   1      142.75      124.60     39.73 o
  15   9   1        4.38       30.88     23.78 o
  16   9   1       68.75       97.41     29.05 o
  17   9   1      205.17      189.87     36.97 o
  18   9   1       36.18       44.89     27.49 o
  19   9   1       16.11       38.62     25.34 o
  20   9   1       20.00        0.00     26.59 o
  21   9   1      120.17       76.55     65.93 o
   1  10   1       47.13        9.96     24.71 o
   2  10   1       24.69       17.39     24.67 o
   3  10   1        3.09       17.58     20.63 o
   4  10   1       85.26       53.04     26.28 o
   5  10   1      682.71      597.23     61.82 o
   6  10   1        2.02       16.25     23.08 o
   7  10   1      142.06      190.85     35.84 o
   8  10   1     1464.16     1469.87     90.17 o
   9  10   1      237.77      256.09     41.39 o
  10  10   1        5.18       46.09     26.07 o
  11  10   1       31.12       20.62     23.11 o
  12  10   1        0.11        0.00     22.47 o
  13  10   1       99.51       79.71     29.48 o
  14  10   1       18.51       51.36     24.74 o
  15  10   1        8.84       24.83     25.00 o
  16  10   1       35.96       38.18     27.60 o
   1  11   1      138.21       36.90     60.82 o
   2  11   1        1.19        0.00     31.42 o
   3  11   1       94.36       88.94     54.58 o
   0   0   2    34241.55    32191.32    130.29 o
   1   0   2    10441.05     9093.02    122.22 o
   2   0   2      531.67      288.67     32.67 o
   3   0   2    10217.69     9365.42     84.53 o
   4   0   2   115854.16   125170.62   1220.75 o
   5   0   2     7064.25     6617.97     57.26 o
   6   0   2       85.82       62.99      6.77 o
   7   0   2     2868.73     2980.70     30.67 o
   8   0   2     5387.15     5024.75     44.71 o
   9   0   2      483.06      643.95     15.41 o
  10   0   2     2055.99     2131.75     29.47 o
  11   0   2       14.10       12.66      6.43 o
  12   0   2    15807.35    13737.49    100.67 o
  13   0   2       94.23       53.77      8.13 o
  14   0   2      853.09     1159.49     25.73 o
  15   0   2      352.42      453.52     21.38 o
  16   0   2     8859.65     7418.32     74.08 o
  17   0   2      238.19      343.98     18.16 o
  18   0   2       68.59       57.84     10.12 o
  19   0   2      500.88      631.92     24.10 o
  20   0   2     4673.67     4612.80     61.75 o
  21   0   2       22.03       43.19      9.95 o
  22   0   2      586.28      516.30     27.06 o
  23   0   2      115.81      433.22     43.98 o
  24   0   2     8538.41     8491.47    102.91 o
  25   0   2      578.05      759.59     47.52 o
  26   0   2        5.14       30.62     12.03 o
  27   0   2      565.54      626.15     35.76 o
  28   0   2      745.82      877.73     41.76 o
  29   0   2      269.26      315.80     27.24 o
  30   0   2       17.78       56.87     16.08 o
  31   0   2       11.35       65.40     15.99 o
  32   0   2     1100.24     1203.62     51.81 o
  33   0   2       37.79       49.24     17.11 o
  34   0   2       80.41       81.03     20.22 o
  35   0   2       82.05       55.69     30.63 o
   0   1   2     2768.93     2338.01     37.38 o
   1   1   2    12494.70    12192.43    106.76 o
   2   1   2      364.51      528.27      9.26 o
   3   1   2        6.35       43.35      3.63 o
   4   1   2     3728.33     3443.11     25.10 o
   5   1   2     4176.19     3206.35     31.32 o
   6   1   2    16657.56    17044.54     79.84 o
   7   1   2     1794.74     2169.36     18.86 o
   8   1   2      254.84      378.87      8.91 o
   9   1   2    16838.82    16186.06     75.57 o
  10   1   2     1345.54     1664.48     18.78 o
  11   1   2     7805.02     6981.08     45.76 o
  12   1   2     3152.02     3619.26     30.78 o
  13   1   2     5720.92     4608.16     36.51 o
  14   1   2     1867.54     2243.70     25.47 o
  15   1   2    15724.68    14894.91     81.03 o
  16   1   2       67.06      101.23      8.28 o
  17   1   2     1113.12      844.05     18.52 o
  18   1   2        2.80        7.63      5.59 o
  19   1   2      728.83      737.79     18.64 o
  20   1   2        0.79       35.98      7.30 o
  21   1   2     2627.95     2619.78     33.52 o
  22   1   2       49.88       76.11      9.57 o
  23   1   2      494.04      461.33     19.08 o
  24   1   2      225.19      289.44     16.21 o
  25   1   2      394.68      360.15     19.19 o
  26   1   2       56.07       93.25     11.03 o
  27   1   2     1132.03     1110.43     31.66 o
  28   1   2      149.79      195.67     15.83 o
  29   1   2      425.71      432.08     22.78 o
  30   1   2      245.74      278.37     18.76 o
  31   1   2      386.92      381.28     22.26 o
  32   1   2       17.68       24.08     10.95 o
  33   1   2        5.40       14.76     10.38 o
  34   1   2       48.65       71.67     13.26 o
  35   1   2      256.25      290.96     29.55 o
   0   2   2     9465.03     9330.78     85.72 o
   1   2   2    13281.09    13190.07     65.38 o
   2   2   2      441.54      718.50     10.28 o
   3   2   2      468.80      533.95      9.36 o
   4   2   2     3043.69     2456.64     22.24 o
   5   2   2     8634.99     8382.26     48.94 o
   6   2   2    18988.98    20694.46    105.28 o
   7   2   2     8412.73     8280.43     47.93 o
   8   2   2      189.35      283.99      8.61 o
   9   2   2      675.79      914.82     14.97 o
  10   2   2    13911.22    13136.84     67.75 o
  11   2   2     5853.75     6638.35     44.11 o
  12   2   2      743.31      782.19     15.15 o
  13   2   2     1550.34     1637.51     21.75 o
  14   2   2    31018.55    27962.62    127.97 o
  15   2   2      288.29      300.88     12.40 o
  16   2   2       43.30        2.90      5.78 o
  17   2   2      291.17      327.70     13.64 o
  18   2   2    16333.06    15349.79     88.79 o
  19   2   2     1870.67     1816.63     27.13 o
  20   2   2      769.20      752.04     20.43 o
  21   2   2       26.15       62.09      8.43 o
  22   2   2     6104.37     6051.28     58.36 o
  23   2   2      120.23      119.92     10.91 o
  24   2   2      334.22      345.02     22.13 o
  25   2   2      581.03      658.88     22.92 o
  26   2   2      331.39      395.71     19.17 o
  27   2   2        8.98       12.71      8.63 o
  28   2   2        2.98       21.41      9.48 o
  29   2   2       12.13        9.11      9.86 o
  30   2   2      102.72      113.32     13.71 o
  31   2   2      209.08      199.96     17.02 o
  32   2   2       14.60        7.07     10.60 o
  33   2   2       10.13       20.80     11.24 o
  34   2   2      311.12      355.73     25.82 o
   0   3   2    34375.55    34096.54    214.58 o
   1   3   2     3021.71     3303.67     26.39 o
   2   3   2     2319.10     2429.40     22.43 o
   3   3   2     2191.79     2458.39     23.18 o
   4   3   2        4.79        0.54      3.78 o
   5   3   2     2545.85     2701.09     23.90 o
   6   3   2     5030.21     4927.35     32.73 o
   7   3   2    21994.28    23847.52    106.07 o
   8   3   2     1089.93     1151.38     15.94 o
   9   3   2      570.15      635.77     14.80 o
  10   3   2     1693.36     1863.44     22.45 o
  11   3   2     2210.97     2182.30     24.52 o
  12   3   2     1855.69     2046.79     31.94 o
  13   3   2     2956.31     2925.51     32.17 o
  14   3   2     1564.29     1414.42     21.95 o
  15   3   2     2310.25     2154.89     27.43 o
  16   3   2       30.40       39.40      7.11 o
  17   3   2     2381.27     2297.75     29.57 o
  18   3   2      642.97      636.20     17.94 o
  19   3   2      877.99      884.35     21.02 o
  20   3   2     1229.22     1230.84     25.03 o
  21   3   2     2843.61     2770.19     36.89 o
  22   3   2        5.62       32.24      8.30 o
  23   3   2        7.98       31.45      8.64 o
  24   3   2      960.28      991.13     30.40 o
  25   3   2      937.41      995.89     28.49 o
  26   3   2     1004.08     1032.82     29.39 o
  27   3   2      635.74      645.90     26.19 o
  28   3   2      190.54      166.04     15.45 o
  29   3   2      196.59      188.31     16.24 o
  30   3   2      109.61      118.83     13.77 o
  31   3   2      185.92      184.85     17.18 o
  32   3   2       10.00       26.36     10.98 o
  33   3   2        0.60        9.45     10.95 o
  34   3   2        7.60        0.00     14.09 o
   0   4   2     6389.46     6537.61     63.66 o
   1   4   2     6795.64     6750.68     46.17 o
   2   4   2     1073.52     1197.48     17.50 o
   3   4   2        1.93        8.04      4.68 o
   4   4   2    31448.10    32276.18    136.97 o
   5   4   2     4752.35     4781.14     33.58 o
   6   4   2     2141.85     2023.46     26.25 o
   7   4   2    11260.53    10991.67     61.46 o
   8   4   2    21898.37    21826.96    101.24 o
   9   4   2     1158.20     1186.28     17.96 o
  10   4   2     1518.04     1803.41     23.15 o
  11   4   2     2116.81     2186.94     27.25 o
  12   4   2     2266.78     2050.96     29.59 o
  13   4   2      667.22      898.81     18.83 o
  14   4   2     1617.65     1652.13     24.92 o
  15   4   2       53.88       60.78      7.76 o
  16   4   2     2037.21     1927.02     28.94 o
  17   4   2      412.50      474.54     16.12 o
  18   4   2        1.07        3.98      6.22 o
  19   4   2      713.71      777.96     20.65 o
  20   4   2     2724.45     2754.50     36.80 o
  21   4   2       72.05       79.67      9.77 o
  22   4   2      879.09      890.14     24.97 o
  23   4   2      361.91      340.51     17.85 o
  24   4   2     2793.48     2824.44     41.73 o
  25   4   2       49.12       48.51      9.91 o
  26   4   2      367.57      399.13     20.61 o
  27   4   2       36.72       37.30     10.81 o
  28   4   2      709.87      743.22     28.64 o
  29   4   2       37.46       44.09     11.17 o
  30   4   2      134.83      108.69     13.87 o
  31   4   2      186.67      225.35     18.25 o
  32   4   2      600.46      595.52     33.96 o
  33   4   2        0.86       10.14     13.68 o
   0   5   2      394.25      481.69     15.79 o
   1   5   2     2430.18     2428.32     23.09 o
   2   5   2       98.69      141.38      8.31 o
   3   5   2     1869.09     1740.48     19.88 o
   4   5   2     1241.27     1228.57     18.55 o
   5   5   2     4152.36     4173.71     33.25 o
   6   5   2     6307.90     6402.48     44.75 o
   7   5   2     1015.51     1125.28     17.80 o
   8   5   2     1557.39     1378.02     21.46 o
   9   5   2     4926.75     4619.65     40.22 o
  10   5   2      334.18      338.43     12.92 o
  11   5   2     4651.15     4574.97     39.93 o
  12   5   2      131.30      138.51      9.77 o
  13   5   2      356.50      373.40     13.76 o
  14   5   2      682.85      751.14     19.94 o
  15   5   2      925.66      982.73     21.33 o
  16   5   2      257.86      327.74     14.16 o
  17   5   2      438.74      475.62     17.37 o
  18   5   2      734.05      798.50     21.73 o
  19   5   2     1337.91     1419.16     29.83 o
  20   5   2        0.68       12.57      7.38 o
  21   5   2      395.67      438.40     18.46 o
  22   5   2      375.71      410.90     18.93 o
  23   5   2        1.53        4.07      9.54 o
  24   5   2       21.83       22.71      9.15 o
  25   5   2      294.93      300.45     18.90 o
  26   5   2      148.33      109.19     13.44 o
  27   5   2       87.93       91.21     14.11 o
  28   5   2      116.62      133.79     16.13 o
  29   5   2       78.59       67.72     13.15 o
  30   5   2       17.40       36.73     12.57 o
  31   5   2      106.76      115.76     15.69 o
   0   6   2     1804.58     1944.85     33.89 o
   1   6   2     1143.94     1317.50     22.12 o
   2   6   2     2598.68     2363.12     26.99 o
   3   6   2      412.78      508.36     15.58 o
   4   6   2      828.07      843.11     18.68 o
   5   6   2      274.84      256.23     13.33 o
   6   6   2    14447.60    14295.95     97.20 o
   7   6   2      106.96      154.78     11.61 o
   8   6   2        0.29        0.00      7.41 o
   9   6   2     2010.94     1987.94     37.25 o
  10   6   2     9552.73     9683.08     70.96 o
  11   6   2     1454.23     1409.99     28.18 o
  12   6   2      424.31      420.43     17.62 o
  13   6   2      139.53      152.65     12.52 o
  14   6   2     1775.15     1753.37     31.94 o
  15   6   2      338.38      325.21     16.17 o
  16   6   2       27.15       23.50      8.09 o
  17   6   2        4.80       18.61      8.57 o
  18   6   2     1756.27     1834.61     34.42 o
  19   6   2       55.62       42.73     10.27 o
  20   6   2        1.07       15.14      9.12 o
  21   6   2      139.10      172.16     14.76 o
  22   6   2     1896.93     2117.84     41.96 o
  23   6   2        5.39       15.69     10.46 o
  24   6   2        0.32       14.85     10.67 o
  25   6   2      130.67      119.18     15.44 o
  26   6   2      790.71      852.78     33.95 o
  27   6   2       21.74       30.12     12.45 o
  28   6   2        7.53       18.28     13.54 o
  29   6   2       41.29       67.55     15.99 o
   0   7   2     1584.05     1831.11     49.52 o
   1   7   2     2773.41     2722.88     42.56 o
   2   7   2      302.19      364.59     19.14 o
   3   7   2     1711.37     1705.02     33.81 o
   4   7   2       68.82       63.30     11.60 o
   5   7   2      334.64      363.51     19.19 o
   6   7   2       33.41       19.49      9.54 o
   7   7   2     1018.63     1036.54     30.13 o
   8   7   2      173.37      253.06     19.70 o
   9   7   2      452.95      443.71     24.15 o
  10   7   2      844.54      853.97     33.21 o
  11   7   2      176.24      202.34     17.58 o
  12   7   2      482.50      417.92     29.33 o
  13   7   2     1739.79     1696.86     42.50 o
  14   7   2      405.32      465.59     27.09 o
  15   7   2     3928.53     3790.76     64.44 o
  16   7   2        1.71       10.55     12.72 o
  17   7   2       34.65       33.40     13.11 o
  18   7   2       32.50       31.33     13.07 o
  19   7   2      363.86      402.48     27.47 o
  20   7   2      167.75      180.19     21.40 o
  21   7   2     1111.98     1218.51     45.56 o
  22   7   2       67.23       56.24     16.68 o
  23   7   2       98.00      118.13     20.01 o
  24   7   2       41.13       47.67     20.71 o
  25   7   2       69.65       46.68     20.59 o
  26   7   2       23.75        5.81     26.09 o
  27   7   2       46.16       34.07     21.63 o
   0   8   2     2801.28     2782.95    136.94 o
   1   8   2      348.57      270.41     37.86 o
   2   8   2       19.05       45.49     29.20 o
   3   8   2       82.41      137.06     28.67 o
   4   8   2     1274.22     1323.54    102.09 o
   5   8   2     1456.23     1605.21     82.29 o
   6   8   2        6.16       29.00     19.52 o
   7   8   2      887.07     1030.02     67.03 o
   8   8   2     4985.16     4798.86    130.50 o
   9   8   2        2.61        5.02     17.62 o
  10   8   2      136.96      116.24     30.49 o
  11   8   2      569.69      718.52     67.21 o
  12   8   2     6303.80     6474.18    134.32 o
  13   8   2      374.60      416.85     41.12 o
  14   8   2      690.57      828.63     74.19 o
  15   8   2       10.62       49.52     21.89 o
  16   8   2      376.32      450.80     44.34 o
  17   8   2      216.66      166.05     31.08 o
  18   8   2      513.01      507.55     42.69 o
  19   8   2       32.80       12.98     21.65 o
  20   8   2      162.91      126.32     34.23 o
  21   8   2       35.83        0.00     31.46 o
  22   8   2       56.00        9.27     34.58 o
  23   8   2       31.74       68.74     29.87 o
  24   8   2      768.54      809.28    123.35 o
   0   9   2      336.78      312.12     60.16 o
   1   9   2     1282.04     1351.01     79.78 o
   2   9   2      462.42      478.04     52.19 o
   3   9   2     1315.61     1303.25     78.70 o
   4   9   2       86.08      114.43     29.54 o
   5   9   2      972.13      907.54     77.86 o
   6   9   2      363.04      379.64     54.40 o
   7   9   2      196.19      146.08     39.24 o
   8   9   2      128.71      157.67     33.94 o
   9   9   2       15.94       35.12     22.00 o
  10   9   2       24.26       14.83     22.46 o
  11   9   2      108.12       97.18     27.55 o
  12   9   2       43.87       26.09     25.34 o
  13   9   2      428.70      341.75     46.14 o
  14   9   2       57.48       55.78     26.13 o
  15   9   2      459.20      445.82     52.94 o
  16   9   2      122.47       56.70     27.52 o
  17   9   2      228.82      189.31     40.64 o
  18   9   2      289.42      238.33     41.79 o
  19   9   2       68.57       49.25     31.87 o
  20   9   2       14.35       16.26     28.91 o
  21   9   2       39.16       37.94     46.57 o
   0  10   2        0.17        0.00     29.09 o
   1  10   2       79.14       54.96     27.53 o
   2  10   2     2162.76     2171.65    102.87 o
   3  10   2     1085.14     1240.40     82.94 o
   4  10   2       27.46        7.29     29.66 o
   5  10   2      113.26       73.66     34.69 o
   6  10   2      873.15      986.62     76.38 o
   7  10   2        4.40       10.60     26.79 o
   8  10   2       36.70       33.11     25.32 o
   9  10   2      202.49      226.39     43.80 o
  10  10   2      673.20      870.05     73.65 o
  11  10   2        4.60        8.90     23.33 o
  12  10   2        1.90       19.43     22.96 o
  13  10   2       72.28       62.66     28.38 o
  14  10   2      501.26      496.75     78.56 o
  15  10   2       17.51       17.55     25.03 o
  16  10   2       22.15       46.25     26.30 o
   0  11   2       10.90        0.00     38.30 o
   1  11   2      171.58       88.55     55.73 o
   2  11   2       77.80        0.00     40.08 o
   1   1   3    20391.40    21857.67    118.22 o
   2   1   3     3871.16     4200.45     28.98 o
   3   1   3    11538.47    12818.95     63.03 o
   4   1   3    10968.88    11071.85     83.06 o
   5   1   3    72402.38    70294.48    297.53 o
   6   1   3      135.63       99.95      5.36 o
   7   1   3    15307.40    14856.86     71.67 o
   8   1   3     6515.39     6966.79     40.37 o
   9   1   3    11569.69    12353.80     62.04 o
  10   1   3      157.44      176.63      7.55 o
  11   1   3      106.71      114.02      7.00 o
  12   1   3     1894.14     2176.09     23.35 o
  13   1   3     1759.36     1808.64     22.04 o
  14   1   3      289.01      345.93     11.63 o
  15   1   3     3011.27     2662.01     28.69 o
  16   1   3     1140.50     1218.16     20.99 o
  17   1   3      954.49      965.98     20.24 o
  18   1   3     1023.89      938.53     25.27 o
  19   1   3     4040.99     3935.35     39.43 o
  20   1   3        2.06        9.89      5.98 o
  21   1   3        8.43        2.79      6.44 o
  22   1   3      103.20       97.89     10.70 o
  23   1   3       48.52       32.09      8.26 o
  24   1   3       61.41      108.43     10.91 o
  25   1   3     1176.61     1156.93     28.76 o
  26   1   3       10.89       48.71      9.16 o
  27   1   3     1061.97     1085.14     29.39 o
  28   1   3       72.23       94.21     11.71 o
  29   1   3     1090.12     1082.22     33.04 o
  30   1   3      183.66      201.80     16.55 o
  31   1   3      798.84      864.25     34.53 o
  32   1   3       12.06        5.37     11.43 o
  33   1   3       16.70       40.54     11.87 o
  34   1   3       12.16       23.99     11.58 o
  35   1   3       64.67       82.68     24.81 o
   1   2   3     4173.20     4227.62     31.66 o
   2   2   3    41833.65    43583.13    187.49 o
   3   2   3     5427.16     5404.87     35.83 o
   4   2   3     2917.58     3125.43     26.19 o
   5   2   3     1417.39     1469.35     17.86 o
   6   2   3     1914.10     2024.86     19.97 o
   7   2   3      514.55      537.33     11.67 o
   8   2   3     6026.50     6208.35     41.29 o
   9   2   3        4.32        0.00      3.72 o
  10   2   3       14.83       14.28      4.15 o
  11   2   3     1732.04     1753.02     24.05 o
  12   2   3     1998.21     1844.14     22.37 o
  13   2   3        2.98        3.17      5.00 o
  14   2   3        0.70        5.71      5.54 o
  15   2   3     1257.76     1454.86     21.96 o
  16   2   3      419.85      458.56     14.49 o
  17   2   3      142.44      118.43      9.97 o
  18   2   3       26.12       32.28      7.06 o
  19   2   3      426.15      391.94     15.58 o
  20   2   3       99.01       86.04      9.12 o
  21   2   3      767.37      747.83     22.12 o
  22   2   3       12.98       25.26      8.46 o
  23   2   3      526.51      591.36     21.34 o
  24   2   3      235.93      183.82     13.65 o
  25   2   3      108.84       81.74     11.17 o
  26   2   3      128.66      127.44     12.50 o
  27   2   3       36.99       32.71      9.36 o
  28   2   3       69.53       53.49     10.90 o
  29   2   3       12.68        9.63      9.33 o
  30   2   3        0.56       14.72      9.67 o
  31   2   3       25.53       33.58     11.23 o
  32   2   3       11.86       14.87     10.68 o
  33   2   3       40.72       48.61     14.32 o
  34   2   3        1.82       25.21     14.38 o
   1   3   3    10047.66    10535.85     65.01 o
   2   3   3    10758.73    10986.96     61.05 o
   3   3   3     2886.95     2704.50     24.16 o
   4   3   3      130.23      141.98      6.94 o
   5   3   3        9.67       11.12      3.77 o
   6   3   3     1930.84     1924.62     21.88 o
   7   3   3     5551.89     5148.84     35.78 o
   8   3   3      197.95      206.06      8.60 o
   9   3   3     5647.77     6107.92     41.34 o
  10   3   3      630.80      619.86     14.64 o
  11   3   3     7133.19     7198.42     48.32 o
  12   3   3     3528.12     4107.52     35.64 o
  13   3   3     9016.27     9634.08     64.46 o
  14   3   3     6178.50     6225.17     50.45 o
  15   3   3      133.28      118.47      8.91 o
  16   3   3      200.87      246.77     12.07 o
  17   3   3     3824.74     3783.86     38.59 o
  18   3   3       20.01       16.58      6.44 o
  19   3   3     1794.43     1752.57     28.12 o
  20   3   3      260.69      252.54     13.59 o
  21   3   3        2.46       16.45      7.76 o
  22   3   3      416.54      442.94     18.81 o
  23   3   3     2651.79     2647.48     39.21 o
  24   3   3      229.00      223.02     15.83 o
  25   3   3      118.81      149.45     12.98 o
  26   3   3      206.52      247.03     16.26 o
  27   3   3      528.95      530.79     23.56 o
  28   3   3        1.23       18.99      9.97 o
  29   3   3      569.09      581.32     26.39 o
  30   3   3        1.48       28.86     10.20 o
  31   3   3       30.62       57.84     12.01 o
  32   3   3       19.98       36.70     11.64 o
  33   3   3      182.13      154.67     18.76 o
   1   4   3      284.42      310.20      9.45 o
   2   4   3      935.90      773.72     14.01 o
   3   4   3    13683.04    13896.72     77.95 o
   4   4   3      583.18      640.33     12.68 o
   5   4   3       29.12       14.32      4.88 o
   6   4   3     2885.48     3144.61     26.54 o
   7   4   3      496.47      517.14     11.95 o
   8   4   3      473.34      565.78     12.88 o
   9   4   3      901.04     1060.12     17.03 o
  10   4   3        8.15        0.00      4.75 o
  11   4   3        0.93        3.84      5.03 o
  12   4   3     1211.22     1257.53     22.15 o
  13   4   3      271.01      330.30     12.82 o
  14   4   3     2214.05     2171.66     27.86 o
  15   4   3        0.26        2.47      5.71 o
  16   4   3       61.13      101.03      9.13 o
  17   4   3       18.49       20.92      6.52 o
  18   4   3      198.83      212.25     13.73 o
  19   4   3        0.31       14.13      7.14 o
  20   4   3        8.79       18.69      7.60 o
  21   4   3       49.59       50.27      9.19 o
  22   4   3       56.17       32.05      8.71 o
  23   4   3       35.93       26.27      8.68 o
  24   4   3       20.38       35.75      9.10 o
  25   4   3       61.63       41.94      9.78 o
  26   4   3       45.24       74.22     11.60 o
  27   4   3      344.57      333.29     19.14 o
  28   4   3       23.86       41.01     11.03 o
  29   4   3        6.47        5.51      9.82 o
  30   4   3        0.83        6.40     10.01 o
  31   4   3        0.39        8.77     10.67 o
  32   4   3        3.18       16.34     11.04 o
   1   5   3     6084.56     5865.35     47.61 o
   2   5   3    10299.70    10419.34     60.82 o
   3   5   3     2288.89     2392.98     24.97 o
   4   5   3      807.79      976.36     15.67 o
   5   5   3     1934.44     2005.21     22.63 o
   6   5   3      127.03       91.22      7.22 o
   7   5   3       13.55        8.73      5.32 o
   8   5   3       96.06       86.72      8.35 o
   9   5   3     7213.01     7286.73     54.53 o
  10   5   3     1761.91     1642.78     23.58 o
  11   5   3     4780.05     4638.08     41.61 o
  12   5   3     1108.71     1244.16     22.60 o
  13   5   3      555.38      613.81     17.43 o
  14   5   3       21.61       15.69      6.98 o
  15   5   3      780.17      858.80     22.91 o
  16   5   3       17.76       15.35      6.91 o
  17   5   3     1451.16     1271.29     25.34 o
  18   5   3       43.37       55.79      8.72 o
  19   5   3      180.25      250.98     15.02 o
  20   5   3       37.92       50.45      9.44 o
  21   5   3      810.20      749.87     25.20 o
  22   5   3      164.20      135.42     13.23 o
  23   5   3      461.51      410.65     20.73 o
  24   5   3       27.51        5.22      9.38 o
  25   5   3      122.01      140.07     14.14 o
  26   5   3        0.84       15.66     10.60 o
  27   5   3      593.39      562.93     26.64 o
  28   5   3      124.99       86.97     14.32 o
  29   5   3      532.84      549.18     27.66 o
  30   5   3       35.38       39.40     13.43 o
  31   5   3       78.18       77.45     15.52 o
   1   6   3     1705.60     1800.69     33.51 o
   2   6   3      986.52     1019.87     26.94 o
   3   6   3       58.88       40.42     10.04 o
   4   6   3     2400.55     2484.02     36.98 o
   5   6   3     1135.75     1111.20     25.80 o
   6   6   3     1499.66     1542.22     29.96 o
   7   6   3       32.39       20.33      8.39 o
   8   6   3       70.22       53.00      9.52 o
   9   6   3       29.39       41.84      9.50 o
  10   6   3      926.77     1038.00     32.35 o
  11   6   3      274.00      268.33     16.10 o
  12   6   3      134.60      156.38     14.15 o
  13   6   3      108.80      137.15     13.10 o
  14   6   3       72.28       71.49     12.32 o
  15   6   3     1785.35     1808.14     35.34 o
  16   6   3     3146.67     2961.28     45.96 o
  17   6   3       52.01       64.64     10.79 o
  18   6   3      606.55      456.25     23.22 o
  19   6   3       33.40       48.23     11.31 o
  20   6   3     1372.11     1345.08     35.26 o
  21   6   3       83.73       80.89     17.82 o
  22   6   3       62.70       27.04     11.02 o
  23   6   3       93.91       86.36     13.75 o
  24   6   3        0.31        2.69     10.32 o
  25   6   3        0.04        0.11     11.01 o
  26   6   3      216.00      216.88     20.74 o
  27   6   3        0.11        0.00     11.27 o
  28   6   3        2.20        3.27     12.89 o
  29   6   3       12.27        8.88     13.44 o
   1   7   3      364.88      380.38     20.02 o
   2   7   3       21.53       34.71      9.97 o
   3   7   3     2494.82     2365.73     40.89 o
   4   7   3       22.68       18.24      9.70 o
   5   7   3        5.43        9.15      8.88 o
   6   7   3      201.08      224.29     16.52 o
   7   7   3        3.52       21.58     10.07 o
   8   7   3      136.07      223.45     16.53 o
   9   7   3     2655.69     2497.04     48.68 o
  10   7   3        7.86       40.71     10.49 o
  11   7   3     4033.18     3976.23     57.50 o
  12   7   3      101.05       50.26     12.04 o
  13   7   3      310.67      267.01     27.77 o
  14   7   3     1482.44     1396.34     41.31 o
  15   7   3     1053.46     1113.41     46.07 o
  16   7   3       43.33       24.80     13.22 o
  17   7   3     1556.95     1662.34     45.75 o
  18   7   3       78.97       61.71     15.40 o
  19   7   3      862.22      823.13     40.75 o
  20   7   3      195.47      171.18     21.23 o
  21   7   3      780.03      937.87     49.39 o
  22   7   3       16.89       16.64     15.22 o
  23   7   3      274.14      268.18     26.34 o
  24   7   3      151.60      139.18     20.98 o
  25   7   3       43.29       40.43     19.08 o
  26   7   3        3.96        0.00     16.48 o
  27   7   3      100.19       78.12     25.69 o
   1   8   3      108.61      109.19     15.90 o
   2   8   3      585.03      589.29     46.57 o
   3   8   3      165.32      118.73     18.61 o
   4   8   3       78.15       90.47     18.27 o
   5   8   3      158.26      127.06     18.00 o
   6   8   3      792.40      752.86     35.86 o
   7   8   3       44.47       26.03     14.11 o
   8   8   3       49.56       60.10     16.98 o
   9   8   3       66.67       23.18     15.22 o
  10   8   3      542.50      544.30     36.48 o
  11   8   3      116.46       73.39     18.73 o
  12   8   3      136.96      103.17     21.17 o
  13   8   3      115.81       79.83     21.09 o
  14   8   3      787.69      779.73     55.56 o
  15   8   3       40.27       15.60     19.30 o
  16   8   3       94.37       83.32     22.53 o
  17   8   3        5.87       26.96     19.19 o
  18   8   3      314.05      319.18     39.03 o
  19   8   3       95.23       66.05     24.52 o
  20   8   3       22.93       15.55     28.87 o
  21   8   3       31.50        8.98     23.93 o
  22   8   3      128.38       66.31     23.86 o
  23   8   3        3.55        0.00     18.42 o
  24   8   3        0.19       54.08     21.85 o
   1   9   3      271.60      365.36     46.93 o
   2   9   3       72.37      119.23     29.28 o
   3   9   3     1064.36      963.63     85.55 o
   4   9   3       77.63       79.60     26.45 o
   5   9   3      812.59      875.21     67.37 o
   6   9   3      183.54      171.34     40.04 o
   7   9   3     1052.83      978.03     81.85 o
   8   9   3      386.97      383.64     75.97 o
   9   9   3      895.55      932.84     70.85 o
  10   9   3      412.09      420.83     51.53 o
  11   9   3      197.05      179.22     38.00 o
  12   9   3       36.85       45.86     32.60 o
  13   9   3        8.12       37.71     23.53 o
  14   9   3       42.76       31.74     23.88 o
  15   9   3        1.44        0.00     38.97 o
  16   9   3       13.15        0.00     21.64 o
  17   9   3      516.96      707.52     73.99 o
  18   9   3       20.03       40.38     30.87 o
  19   9   3      347.65      413.91     59.16 o
  20   9   3       32.16       75.62     41.48 o
  21   9   3      160.38      283.98     65.68 o
   1  10   3        0.58        0.00     29.70 o
   2  10   3      251.16      179.07     37.92 o
   3  10   3      405.62      420.85     53.02 o
   4  10   3      528.52      592.82     66.62 o
   5  10   3       40.53      109.99     29.85 o
   6  10   3       29.61        0.00     20.00 o
   7  10   3        8.46       40.44     25.77 o
   8  10   3        4.99        0.09     22.47 o
   9  10   3      205.36      185.16     38.27 o
  10  10   3        8.37        6.23     20.90 o
  11  10   3       24.60        9.05     22.60 o
  12  10   3        5.98        2.68     35.87 o
  13  10   3        0.20        0.00     21.20 o
  14  10   3       79.70       76.53     30.15 o
  15  10   3        0.38        0.00     23.17 o
  16  10   3        1.28       64.82     40.71 o
   1   0   4    16866.98    18093.21    462.29 o
   2   0   4      275.17      597.95     23.98 o
   3   0   4     7921.71     9699.52     72.19 o
   4   0   4    75063.98    73980.31    401.85 o
   5   0   4    38478.21    39607.98    239.86 o
   6   0   4     6511.42     7535.11     61.87 o
   7   0   4    46268.25    46732.52    292.99 o
   8   0   4    12371.69    11445.52     96.24 o
   9   0   4     1495.89     1811.29     29.77 o
  10   0   4    12539.85    13378.06     94.79 o
  11   0   4     2388.90     3021.28     36.99 o
  12   0   4      263.99      210.31     13.93 o
  13   0   4     4849.84     4456.25     49.77 o
  14   0   4       68.06       16.22      6.79 o
  15   0   4     3973.02     3503.83     46.40 o
  16   0   4     9313.23     9439.85     86.04 o
  17   0   4     2935.00     2552.38     41.63 o
  18   0   4      120.14      163.18     13.93 o
  19   0   4      547.98      546.83     26.17 o
  20   0   4       38.09       47.12     11.35 o
  21   0   4       10.07        1.74      9.12 o
  22   0   4      482.58      495.85     27.27 o
  23   0   4     1864.60     1861.30     45.64 o
  24   0   4      923.26      953.28     36.81 o
  25   0   4       47.89       51.75     14.42 o
  26   0   4       84.98       86.87     15.83 o
  27   0   4       72.89      157.37     22.63 o
  28   0   4     3179.86     3058.72     65.14 o
  29   0   4      182.65      224.79     22.50 o
  30   0   4      529.91      589.64     38.20 o
  31   0   4      293.33      324.22     34.07 o
  32   0   4     1329.93     1383.04     55.13 o
  33   0   4       94.48      149.57     21.87 o
  34   0   4      114.71      171.08     25.15 o
   0   1   4     8463.74     7244.66     59.56 o
   1   1   4    34416.13    36219.16    166.39 o
   2   1   4      853.01     1221.78     14.25 o
   3   1   4   103904.38   101738.28    422.40 o
   4   1   4       10.08        4.45      3.52 o
   5   1   4    11404.78    12785.71     66.85 o
   6   1   4      683.41      775.74     12.03 o
   7   1   4    10023.16     8745.76     62.39 o
   8   1   4       51.10       95.53      5.65 o
   9   1   4     6831.64     6278.45     39.21 o
  10   1   4    15396.88    15082.88     74.07 o
  11   1   4     8607.42     9333.04     53.94 o
  12   1   4     3238.37     2739.85     27.31 o
  13   1   4      137.72      158.73      8.36 o
  14   1   4        3.65       93.17      7.41 o
  15   1   4      166.89      113.79      8.14 o
  16   1   4     4928.10     4764.77     40.60 o
  17   1   4       35.84       29.73      6.46 o
  18   1   4      100.96       98.40      8.73 o
  19   1   4      819.13      861.40     21.94 o
  20   1   4      140.72      174.77     12.22 o
  21   1   4       15.35        3.70      6.61 o
  22   1   4      274.46      256.51     14.89 o
  23   1   4      605.47      568.54     20.97 o
  24   1   4      419.81      453.93     19.96 o
  25   1   4      526.98      588.80     22.32 o
  26   1   4      988.12      967.56     27.63 o
  27   1   4        0.56       17.54      8.59 o
  28   1   4      455.81      429.33     21.06 o
  29   1   4      101.61      113.30     13.01 o
  30   1   4      190.93      203.65     17.14 o
  31   1   4       27.95       50.67     11.93 o
  32   1   4        0.42       17.26     11.07 o
  33   1   4      208.91      186.91     17.83 o
  34   1   4       14.23       16.94     14.18 o
   0   2   4    81804.59    82260.55    553.00 o
   1   2   4      103.66      223.41      8.00 o
   2   2   4     3863.65     3784.98     28.18 o
   3   2   4     2768.45     2919.76     24.93 o
   4   2   4     5313.65     6434.52     41.66 o
   5   2   4    14942.70    15135.20     78.33 o
   6   2   4      941.05      563.36     11.21 o
   7   2   4       60.16       82.14      5.53 o
   8   2   4    16286.88    17190.04     87.40 o
   9   2   4    11689.82    11239.99     63.91 o
  10   2   4    19399.80    18484.99     88.18 o
  11   2   4      703.01      975.40     18.21 o
  12   2   4      646.24      471.51     13.10 o
  13   2   4     4163.80     3747.53     33.75 o
  14   2   4    10010.33    10121.93     62.78 o
  15   2   4     8359.77     8509.00     57.36 o
  16   2   4     1152.53     1085.75     19.91 o
  17   2   4      452.20      433.09     15.37 o
  18   2   4     3132.88     2989.61     35.20 o
  19   2   4     1469.40     1415.69     26.11 o
  20   2   4      527.45      568.42     19.38 o
  21   2   4     3028.52     2989.50     39.64 o
  22   2   4     2243.92     2071.49     33.66 o
  23   2   4        6.32       18.03      7.55 o
  24   2   4     1392.41     1433.56     30.39 o
  25   2   4        6.70       17.88      8.38 o
  26   2   4     1170.27     1141.24     29.80 o
  27   2   4      148.82      105.92     12.03 o
  28   2   4       24.03       29.70      9.54 o
  29   2   4        1.16        0.00      8.48 o
  30   2   4      209.33      243.33     20.14 o
  31   2   4       13.93       13.88     10.39 o
  32   2   4       91.91      114.92     14.36 o
  33   2   4       19.38       21.55     11.19 o
  34   2   4      218.11      300.59     27.08 o
   0   3   4     8055.49     8640.68     94.08 o
   1   3   4      259.41      316.21     13.28 o
   2   3   4     2965.15     3045.08     29.25 o
   3   3   4     3153.61     2989.81     25.24 o
   4   3   4      279.07      434.01     11.25 o
   5   3   4     2174.67     1949.87     21.57 o
   6   3   4     2850.06     2821.41     26.42 o
   7   3   4     6477.93     5536.82     36.73 o
   8   3   4     1023.51     1003.61     15.14 o
   9   3   4        5.61        6.95      4.53 o
  10   3   4     6407.28     6218.16     43.28 o
  11   3   4      240.57      300.10     11.73 o
  12   3   4      680.08      518.31     14.00 o
  13   3   4       28.24       16.35      5.89 o
  14   3   4     1340.49     1148.86     19.92 o
  15   3   4     1283.22     1207.79     22.60 o
  16   3   4     1488.60     1385.40     23.73 o
  17   3   4       82.21       53.54      7.90 o
  18   3   4      327.50      400.12     16.20 o
  19   3   4      325.30      290.91     14.75 o
  20   3   4     1065.51     1106.33     26.21 o
  21   3   4      229.07      209.29     14.08 o
  22   3   4     3237.34     3237.06     43.95 o
  23   3   4      253.38      167.33     13.69 o
  24   3   4       50.44       60.44      9.96 o
  25   3   4      672.31      644.13     24.34 o
  26   3   4        7.30        5.55      8.54 o
  27   3   4      163.30      118.34     12.68 o
  28   3   4      285.81      297.80     18.67 o
  29   3   4       90.97       82.17     12.41 o
  30   3   4       29.66       16.28     10.33 o
  31   3   4        2.24       20.77     10.39 o
  32   3   4      173.41      180.73     18.17 o
  33   3   4       13.10       21.84     12.86 o
   0   4   4    11585.06    11315.08    120.66 o
   1   4   4     3669.66     4018.44     44.97 o
   2   4   4      520.05      577.31     16.71 o
   3   4   4     1271.12     1171.75     17.96 o
   4   4   4     7739.92     6663.08     47.16 o
   5   4   4     8981.98     8855.54     53.57 o
   6   4   4     1773.53     1970.51     22.43 o
   7   4   4     6073.56     6212.58     41.90 o
   8   4   4    12952.18    11790.46     64.60 o
   9   4   4     1390.65     1357.55     22.40 o
  10   4   4     2080.90     2010.91     24.41 o
  11   4   4     1009.28      871.42     17.03 o
  12   4   4       64.28       91.11      8.01 o
  13   4   4      300.78      275.65     11.91 o
  14   4   4       88.75       61.44      6.94 o
  15   4   4       89.20      115.54      9.31 o
  16   4   4     4097.36     4041.14     40.40 o
  17   4   4      283.77      329.35     14.56 o
  18   4   4     2124.64     2036.36     30.43 o
  19   4   4      852.76      915.86     24.47 o
  20   4   4     3980.19     3808.89     53.68 o
  21   4   4      140.29      123.22     11.69 o
  22   4   4       39.98       20.21      8.23 o
  23   4   4       93.78       91.35     11.12 o
  24   4   4        5.86       18.17      8.82 o
  25   4   4     1599.93     1557.97     33.45 o
  26   4   4      108.18      145.71     13.43 o
  27   4   4      126.54       97.75     12.53 o
  28   4   4     1149.62     1038.93     31.83 o
  29   4   4       20.25       26.38     10.92 o
  30   4   4      440.62      438.39     24.03 o
  31   4   4        8.49       30.25     11.48 o
  32   4   4      525.08      570.34     30.76 o
   0   5   4     1151.85     1142.27     28.16 o
   1   5   4       58.56       46.44      7.99 o
   2   5   4      986.11      857.37     18.70 o
   3   5   4     4725.30     4733.16     42.34 o
   4   5   4     1655.47     1637.49     22.82 o
   5   5   4     1281.15     1527.54     22.69 o
   6   5   4     2092.31     2080.31     30.48 o
   7   5   4     2655.59     2499.79     27.67 o
   8   5   4      845.75      765.48     16.77 o
   9   5   4      960.83      768.34     17.37 o
  10   5   4      200.97      195.81     11.15 o
  11   5   4      125.73      186.64     11.18 o
  12   5   4      202.95      197.56     11.37 o
  13   5   4      610.61      652.73     19.53 o
  14   5   4      133.93      146.33     10.86 o
  15   5   4      289.17      326.78     16.98 o
  16   5   4      376.59      371.82     16.68 o
  17   5   4      704.63      829.11     24.24 o
  18   5   4      688.36      720.11     22.48 o
  19   5   4      220.35      185.77     13.66 o
  20   5   4      219.89      242.25     15.99 o
  21   5   4      142.10      117.63     12.80 o
  22   5   4        7.87        8.74      8.70 o
  23   5   4      673.02      663.55     25.18 o
  24   5   4      130.31      169.29     15.37 o
  25   5   4       39.53       36.16     10.59 o
  26   5   4      313.12      320.04     20.85 o
  27   5   4       31.86       57.22     13.13 o
  28   5   4       26.30       21.62     12.18 o
  29   5   4        6.07       34.71     13.34 o
  30   5   4       16.27        1.67     12.59 o
  31   5   4       30.56       49.40     16.29 o
   0   6   4     2531.60     2320.00     55.40 o
   1   6   4      243.67      170.05     14.65 o
   2   6   4      824.72      844.39     26.03 o
   3   6   4        3.92        0.00      8.12 o
   4   6   4      966.88     1118.43     28.78 o
   5   6   4      338.32      354.32     19.32 o
   6   6   4     7403.39     7355.73     80.98 o
   7   6   4     2008.24     1889.66     36.34 o
   8   6   4     1677.87     1844.07     36.49 o
   9   6   4     2134.97     2087.11     38.96 o
  10   6   4     3742.35     3549.55     57.17 o
  11   6   4     1359.76     1354.13     31.16 o
  12   6   4       28.32       43.95      9.73 o
  13   6   4      783.84      886.80     27.82 o
  14   6   4     2006.31     2050.57     37.53 o
  15   6   4        7.56       14.01      9.17 o
  16   6   4       84.20       60.74     10.68 o
  17   6   4      595.67      628.14     26.31 o
  18   6   4      463.28      472.03     24.18 o
  19   6   4      544.29      622.98     27.25 o
  20   6   4      575.64      644.67     29.20 o
  21   6   4      871.73      824.93     36.97 o
  22   6   4      811.93      819.81     33.79 o
  23   6   4      836.45      812.08     34.02 o
  24   6   4      230.53      256.61     21.25 o
  25   6   4       89.48      111.97     16.48 o
  26   6   4      499.35      443.31     27.91 o
  27   6   4        3.29       15.79     13.39 o
  28   6   4        0.34       20.99     14.19 o
  29   6   4       70.45       67.46     17.04 o
   0   7   4     1813.56     1796.11     51.39 o
   1   7   4        6.96        0.00      8.48 o
   2   7   4      158.19      139.95     13.96 o
   3   7   4      966.31      920.77     28.69 o
   4   7   4      945.11      905.75     36.93 o
   5   7   4        9.68        4.34      9.04 o
   6   7   4      228.19      194.85     15.98 o
   7   7   4      695.63      668.17     27.33 o
   8   7   4        7.06       16.82      9.32 o
   9   7   4     2466.51     2295.48     44.83 o
  10   7   4       42.26       26.31     10.48 o
  11   7   4      335.79      268.07     18.99 o
  12   7   4      128.30      142.25     15.66 o
  13   7   4      103.13       69.79     13.45 o
  14   7   4      129.10      134.27     17.09 o
  15   7   4       41.24       47.81     12.52 o
  16   7   4     1011.88     1065.00     35.68 o
  17   7   4       58.77       48.65     13.48 o
  18   7   4     1617.40     1740.62     45.37 o
  19   7   4      586.89      560.14     31.84 o
  20   7   4      201.30      202.91     21.78 o
  21   7   4       41.96       65.28     17.31 o
  22   7   4      377.93      471.17     31.56 o
  23   7   4        7.38       21.22     15.79 o
  24   7   4       33.64       93.36     19.42 o
  25   7   4      179.29      150.49     22.31 o
  26   7   4       12.97       10.52     16.23 o
  27   7   4        9.39        0.00     18.61 o
   0   8   4     3118.73     3058.52     70.99 o
   1   8   4       50.30       40.77     11.30 o
   2   8   4      632.07      753.15     28.35 o
   3   8   4     1117.47     1147.25     33.39 o
   4   8   4      884.92      869.97     30.02 o
   5   8   4       95.30      128.92     15.03 o
   6   8   4        3.07       15.09     10.92 o
   7   8   4     1530.32     1435.49     38.08 o
   8   8   4      346.39      414.59     24.29 o
   9   8   4      893.65      866.09     39.40 o
  10   8   4       37.37       59.31     14.30 o
  11   8   4      111.67       96.15     16.44 o
  12   8   4     1539.40     1533.25     47.38 o
  13   8   4       34.24       46.84     16.17 o
  14   8   4       99.06       79.03     17.22 o
  15   8   4      676.11      722.92     39.61 o
  16   8   4      933.54      972.48     45.56 o
  17   8   4      345.44      380.27     33.38 o
  18   8   4      898.36      959.07     49.26 o
  19   8   4        0.81        0.00     17.70 o
  20   8   4      977.47      949.37     54.33 o
  21   8   4       29.67       73.63     21.50 o
  22   8   4      173.47      145.51     25.96 o
  23   8   4        0.55       26.73     18.93 o
  24   8   4      260.61      247.40     34.44 o
   0   9   4      597.45      615.28     82.81 o
   1   9   4       25.31       14.57     20.91 o
   2   9   4      685.62      629.39     58.00 o
   3   9   4      112.22      111.78     28.41 o
   4   9   4     1587.14     1732.52     89.03 o
   5   9   4      586.12      595.15     58.40 o
   6   9   4        8.58       36.99     22.89 o
   7   9   4      107.30      113.92     30.00 o
   8   9   4      108.52      135.55     33.26 o
   9   9   4      342.45      236.00     40.19 o
  10   9   4      149.46       52.05     31.72 o
  11   9   4       64.73       69.16     26.84 o
  12   9   4      158.82       69.90     26.97 o
  13   9   4        1.41       31.04     23.40 o
  14   9   4      270.33      202.02     38.05 o
  15   9   4       14.64       48.88     25.95 o
  16   9   4       72.56       94.10     34.78 o
  17   9   4       17.19       30.05     28.49 o
  18   9   4       43.87       37.60     32.28 o
  19   9   4      136.10        3.85     35.84 o
  20   9   4        4.57       17.29     37.18 o
   0  10   4        1.62        0.00     29.43 o
   1  10   4      260.12      197.14     48.04 o
   2  10   4      803.59      797.53     81.12 o
   3  10   4      367.08      392.10     55.86 o
   4  10   4      192.65      201.05     37.04 o
   5  10   4       27.06       24.43     23.15 o
   6  10   4      912.53      828.66     70.36 o
   7  10   4      196.49      245.85     40.49 o
   8  10   4      438.96      430.90     53.13 o
   9  10   4       26.95       28.39     23.47 o
  10  10   4      159.05      205.35     47.09 o
  11  10   4       97.91       32.92     27.91 o
  12  10   4       19.36       21.00     31.29 o
  13  10   4      236.92      149.94     35.75 o
  14  10   4      544.61      600.60     64.16 o
  15  10   4       35.97       38.69     38.19 o
   1   1   5    26314.10    28719.17    138.21 o
   2   1   5      618.49      524.82     11.46 o
   3   1   5     1720.74     1444.07     16.88 o
   4   1   5      666.45      655.82     11.56 o
   5   1   5    39744.67    41231.87    168.47 o
   6   1   5     1895.54     2041.11     20.02 o
   7   1   5    24968.28    25042.04    112.06 o
   8   1   5     1445.39     1620.15     18.53 o
   9   1   5     1879.32     2114.99     20.72 o
  10   1   5     5327.41     5286.99     37.45 o
  11   1   5     7320.61     7374.02     46.36 o
  12   1   5     2061.23     1927.21     21.75 o
  13   1   5    16634.58    16978.40     86.26 o
  14   1   5      537.77      460.03     12.87 o
  15   1   5     1663.38     1646.02     22.23 o
  16   1   5        8.64       12.79      5.88 o
  17   1   5      432.44      418.46     15.88 o
  18   1   5     1169.51     1107.23     23.33 o
  19   1   5     1292.40     1139.27     24.65 o
  20   1   5        0.30        0.00      6.29 o
  21   1   5      552.84      445.54     18.06 o
  22   1   5       16.88       25.30      7.71 o
  23   1   5      757.61      759.28     23.60 o
  24   1   5        6.06        7.82      7.69 o
  25   1   5      360.31      396.52     19.66 o
  26   1   5      122.53      137.52     12.81 o
  27   1   5      163.36      196.41     14.99 o
  28   1   5      166.99      159.96     13.88 o
  29   1   5      592.27      585.36     24.64 o
  30   1   5       88.16       98.61     11.94 o
  31   1   5      798.79      869.42     33.00 o
  32   1   5        0.37       40.28     12.10 o
  33   1   5      396.23      414.80     24.30 o
  34   1   5        4.25       23.58     14.28 o
   1   2   5     1106.79     1241.97     16.60 o
   2   2   5     3976.29     3935.55     30.70 o
   3   2   5    16516.82    17492.02     88.43 o
   4   2   5      469.85      580.40     11.89 o
   5   2   5     3496.84     3985.58     29.95 o
   6   2   5     1521.36     1549.38     17.44 o
   7   2   5      300.96      445.29     10.31 o
   8   2   5     2073.83     2213.07     22.39 o
   9   2   5       82.66       90.92      7.13 o
  10   2   5        8.39        0.00      4.34 o
  11   2   5    12142.64    12167.99     67.12 o
  12   2   5       85.52       46.47      6.35 o
  13   2   5     2377.97     2436.32     28.51 o
  14   2   5     1843.99     1845.17     24.01 o
  15   2   5       39.33       54.07      7.15 o
  16   2   5     4898.84     4920.79     44.40 o
  17   2   5       30.64       23.48      6.58 o
  18   2   5       65.21       69.93      8.89 o
  19   2   5      160.06      163.61     12.44 o
  20   2   5      205.40      224.67     13.83 o
  21   2   5      339.49      370.04     17.34 o
  22   2   5       37.24       59.89      9.38 o
  23   2   5        8.66       12.87      7.72 o
  24   2   5      413.64      367.83     19.76 o
  25   2   5       53.03       57.20      9.89 o
  26   2   5       91.41       92.32     11.56 o
  27   2   5       77.16       58.70     10.81 o
  28   2   5       40.80       28.27      9.34 o
  29   2   5        0.10        4.96      9.04 o
  30   2   5       12.66       34.93      9.97 o
  31   2   5       43.56       40.81     11.56 o
  32   2   5       34.87       53.86     12.92 o
  33   2   5        5.50       25.04     11.33 o
  34   2   5       21.51       22.18     15.02 o
   1   3   5     9762.99     8989.70     70.42 o
   2   3   5     4064.73     4513.32     38.22 o
   3   3   5     1342.03     1534.43     21.30 o
   4   3   5     1171.41     1435.96     20.27 o
   5   3   5    10921.99    10678.36     63.46 o
   6   3   5      142.99      172.50      7.92 o
   7   3   5     5345.36     5462.93     37.46 o
   8   3   5     1241.88     1134.08     16.20 o
   9   3   5     1978.88     2209.62     23.94 o
  10   3   5        8.14        2.21      4.99 o
  11   3   5     4272.80     4209.44     35.59 o
  12   3   5      384.48      489.77     14.86 o
  13   3   5     4403.82     4166.60     40.04 o
  14   3   5      320.13      326.83     12.60 o
  15   3   5     2167.78     2225.07     28.15 o
  16   3   5       38.13       45.37      7.04 o
  17   3   5     1228.08     1202.23     24.59 o
  18   3   5      403.32      433.43     17.19 o
  19   3   5     1653.51     1558.79     28.09 o
  20   3   5      208.95      245.42     14.56 o
  21   3   5     1025.99      956.68     25.12 o
  22   3   5       10.99       27.16      8.35 o
  23   3   5      435.08      382.93     18.27 o
  24   3   5      707.44      711.91     24.21 o
  25   3   5      202.49      187.70     14.64 o
  26   3   5       40.52       44.85     10.52 o
  27   3   5       97.11       97.31     12.71 o
  28   3   5       82.94       56.83     11.18 o
  29   3   5        5.71       26.37      9.75 o
  30   3   5       12.94       28.75     10.59 o
  31   3   5      138.17      131.93     16.95 o
  32   3   5       32.15       29.22     11.33 o
  33   3   5      160.75      144.28     18.03 o
   1   4   5     1661.52     1726.11     30.97 o
   2   4   5     1433.37     1350.33     22.57 o
   3   4   5      953.18      988.70     18.15 o
   4   4   5       14.19       27.84      6.60 o
   5   4   5        2.66       23.20      5.08 o
   6   4   5      247.31      247.40      9.32 o
   7   4   5     6378.00     7058.15     47.29 o
   8   4   5       24.57       23.56      5.11 o
   9   4   5       25.99       10.66      5.11 o
  10   4   5       21.68       19.35      5.78 o
  11   4   5     1171.43     1119.54     18.88 o
  12   4   5       26.61       23.69      6.09 o
  13   4   5       47.46       26.53      6.36 o
  14   4   5     1214.54     1154.10     21.08 o
  15   4   5        0.56        0.11      5.79 o
  16   4   5      583.94      566.57     17.73 o
  17   4   5       70.90       76.53      9.17 o
  18   4   5        6.56        6.76      7.30 o
  19   4   5      182.73      171.59     12.63 o
  20   4   5      207.82      158.80     12.71 o
  21   4   5       44.33       60.44      8.98 o
  22   4   5     1076.79     1104.38     27.83 o
  23   4   5       46.61       34.49      9.06 o
  24   4   5       25.83       44.21      9.83 o
  25   4   5        0.94       21.63      9.11 o
  26   4   5       60.79       37.74     10.49 o
  27   4   5       24.56       19.41      9.89 o
  28   4   5       32.20       40.40     10.47 o
  29   4   5      331.44      278.92     21.71 o
  30   4   5        2.35        8.60     10.81 o
  31   4   5        3.51       14.31     11.70 o
  32   4   5        2.89       27.44     14.65 o
   1   5   5     5610.75     5755.91     61.37 o
   2   5   5      113.42       71.21      8.74 o
   3   5   5     2329.44     2216.10     34.70 o
   4   5   5      932.97      901.37     22.69 o
   5   5   5     5164.65     5248.91     50.51 o
   6   5   5     1543.22     1410.35     25.68 o
   7   5   5     5696.66     5590.38     54.26 o
   8   5   5      461.80      397.92     15.06 o
   9   5   5      606.41      681.70     18.57 o
  10   5   5      870.41      649.56     18.72 o
  11   5   5      319.30      298.87     16.49 o
  12   5   5      185.29      237.17     14.81 o
  13   5   5      360.80      398.91     16.16 o
  14   5   5      234.85      345.93     16.35 o
  15   5   5       77.20       89.41     10.07 o
  16   5   5      335.28      346.29     17.27 o
  17   5   5     1079.06     1005.41     27.39 o
  18   5   5      335.35      311.14     21.00 o
  19   5   5      578.92      580.79     24.52 o
  20   5   5      672.15      747.41     27.45 o
  21   5   5       78.99       64.86     11.99 o
  22   5   5      885.90      819.83     29.54 o
  23   5   5      527.05      548.25     25.83 o
  24   5   5      140.65      139.38     15.55 o
  25   5   5      950.87     1007.55     34.28 o
  26   5   5       43.71       44.45     12.24 o
  27   5   5      486.62      548.84     27.82 o
  28   5   5       38.02       39.37     13.45 o
  29   5   5      200.91      220.40     20.17 o
  30   5   5       72.21       50.24     14.80 o
  31   5   5      243.86      245.57     24.65 o
   1   6   5      403.40      398.65     20.32 o
   2   6   5      228.98      273.91     17.66 o
   3   6   5      344.86      343.19     19.25 o
   4   6   5     1801.41     1910.29     38.95 o
   5   6   5      613.64      554.58     23.24 o
   6   6   5      525.63      447.05     21.40 o
   7   6   5     1617.20     1309.24     31.72 o
   8   6   5       43.11       40.99     10.87 o
   9   6   5        0.00       21.60      9.54 o
  10   6   5       98.33       71.34     11.56 o
  11   6   5      225.30      118.00     15.01 o
  12   6   5      536.97      563.48     25.27 o
  13   6   5        6.90        5.37      9.08 o
  14   6   5      333.39      394.43     26.13 o
  15   6   5      194.79      208.31     18.65 o
  16   6   5      865.54      761.38     31.69 o
  17   6   5       52.00       67.10     14.28 o
  18   6   5      112.61       66.17     15.92 o
  19   6   5      201.56      264.77     22.73 o
  20   6   5       47.08       53.80     13.99 o
  21   6   5      380.80      312.65     24.74 o
  22   6   5       10.99       13.05     12.43 o
  23   6   5       21.46       22.21     13.05 o
  24   6   5       33.44       27.07     13.84 o
  25   6   5       64.39       38.25     14.14 o
  26   6   5       97.54       77.83     15.79 o
  27   6   5      102.12      120.12     17.99 o
  28   6   5       75.85       65.64     17.05 o
  29   6   5       23.96       13.41     15.80 o
   1   7   5     1729.58     1650.18     35.89 o
   2   7   5       28.21       40.13     10.84 o
   3   7   5     1545.12     1487.11     34.49 o
   4   7   5      546.15      571.50     24.96 o
   5   7   5     2582.21     2650.04     58.28 o
   6   7   5        9.21        0.00      8.70 o
   7   7   5     1666.11     1560.94     39.93 o
   8   7   5        1.68       13.87      9.95 o
   9   7   5       31.38       30.13     10.35 o
  10   7   5       89.15      123.82     15.06 o
  11   7   5      425.15      428.12     23.59 o
  12   7   5      356.02      366.87     22.53 o
  13   7   5      817.78      818.71     31.35 o
  14   7   5       29.02       47.36     12.65 o
  15   7   5     1632.59     1682.26     41.40 o
  16   7   5       76.93       78.26     14.99 o
  17   7   5     1075.60     1014.73     37.76 o
  18   7   5       70.96       56.42     15.13 o
  19   7   5     1478.63     1599.64     48.61 o
  20   7   5      122.59      102.71     21.81 o
  21   7   5      640.19      666.32     35.90 o
  22   7   5        1.59       24.18     13.65 o
  23   7   5      361.30      419.32     30.04 o
  24   7   5       18.57       21.25     15.90 o
  25   7   5       20.85       49.46     15.81 o
  26   7   5        1.46        0.00     16.75 o
   1   8   5       99.88       75.64     13.32 o
   2   8   5       26.63       30.44     12.56 o
   3   8   5       66.23       78.71     13.39 o
   4   8   5       29.54       14.22     10.77 o
   5   8   5      655.55      681.41     28.41 o
   6   8   5      799.96      940.42     32.26 o
   7   8   5      116.91       96.30     14.84 o
   8   8   5      240.40      255.42     20.22 o
   9   8   5      881.09      915.05     34.27 o
  10   8   5        0.52        5.95     12.84 o
  11   8   5      136.64      108.74     16.78 o
  12   8   5       86.80       81.16     16.40 o
  13   8   5       12.48       23.35     13.25 o
  14   8   5        2.03        1.44     17.84 o
  15   8   5        0.03        3.66     12.93 o
  16   8   5        5.25       19.16     14.22 o
  17   8   5      384.95      343.02     28.64 o
  18   8   5       67.46       95.27     20.24 o
  19   8   5      276.11      279.39     30.85 o
  20   8   5       89.24       64.18     20.10 o
  21   8   5        9.85        6.40     16.85 o
  22   8   5       17.03       44.77     18.55 o
  23   8   5        3.05       14.23     19.51 o
  24   8   5        3.29        0.00     17.87 o
   1   9   5      533.59      521.63     53.54 o
   2   9   5       81.11       63.60     24.17 o
   3   9   5      902.00      794.64     64.75 o
   4   9   5       29.73       18.33     31.17 o
   5   9   5     2452.46     2464.65     98.84 o
   6   9   5       20.06       37.98     28.54 o
   7   9   5      665.40      776.64    110.15 o
   8   9   5       23.13       50.14     23.77 o
   9   9   5       29.94       25.30     21.57 o
  10   9   5      144.17       86.06     27.93 o
  11   9   5        5.15       36.85     20.86 o
  12   9   5       37.17       35.45     19.72 o
  13   9   5       40.16       46.33     24.10 o
  14   9   5       23.43       14.58     21.64 o
  15   9   5      322.32      274.66     43.87 o
  16   9   5      130.61       50.67     32.29 o
  17   9   5      104.82       76.08     35.99 o
  18   9   5        8.89       36.67     29.57 o
  19   9   5      121.46       48.45     33.01 o
  20   9   5       58.11      101.27     38.41 o
   1  10   5       44.24       36.67     22.62 o
   2  10   5        1.27        8.40     21.98 o
   3  10   5       96.56       76.45     41.67 o
   4  10   5        0.59       22.68     22.48 o
   5  10   5      181.19      169.91     40.42 o
   6  10   5        1.07       12.86     21.15 o
   7  10   5        0.19        0.00     21.09 o
   8  10   5        3.29       16.46     22.63 o
   9  10   5        4.47       40.82     25.61 o
  10  10   5      102.63      125.50     46.61 o
  11  10   5      272.11      170.10     38.44 o
  12  10   5       78.91        0.00     47.14 o
  13  10   5        1.25       16.79     40.88 o
  14  10   5        0.69        0.00     49.24 o
  15  10   5       55.92       11.83     53.31 o
   0   0   6     8208.50     8167.52    203.75 o
   1   0   6    11091.69    10686.31    101.22 o
   2   0   6     5554.31     5901.97     49.72 o
   3   0   6    33914.82    32619.46    183.86 o
   4   0   6      471.55      235.15     10.46 o
   5   0   6       69.48       43.57      6.91 o
   6   0   6     1068.54      826.29     16.52 o
   7   0   6     1269.62     1359.41     27.65 o
   8   0   6     6310.57     7003.08     72.61 o
   9   0   6     7841.82     7199.39     74.45 o
  10   0   6    32097.79    30673.34    199.27 o
  11   0   6      806.41      912.97     24.75 o
  12   0   6    12892.27    13408.03    111.63 o
  13   0   6      733.52      948.05     27.19 o
  14   0   6     3616.29     3961.54     55.74 o
  15   0   6    16196.02    15882.45    132.29 o
  16   0   6        4.54       13.85      8.85 o
  17   0   6     1569.48     1479.58     38.24 o
  18   0   6      121.15      152.19     18.61 o
  19   0   6      108.05      133.37     15.42 o
  20   0   6      313.90      324.06     22.31 o
  21   0   6       43.68        8.61     10.06 o
  22   0   6       60.57       54.08     13.03 o
  23   0   6      313.24      337.31     24.32 o
  24   0   6     4095.61     4219.06     72.26 o
  25   0   6      665.91      672.65     33.94 o
  26   0   6     1701.63     1599.26     48.17 o
  27   0   6     1878.72     1771.35     50.17 o
  28   0   6     1124.24     1235.24     45.85 o
  29   0   6      544.64      633.28     36.40 o
  30   0   6     1087.37     1128.36     52.22 o
  31   0   6       22.64       58.17     15.75 o
  32   0   6      202.10      205.29     25.10 o
  33   0   6       20.86       31.80     16.48 o
  34   0   6       70.06       76.17     33.96 o
   0   1   6    21807.60    21622.41    182.05 o
   1   1   6     1784.02     1421.17     17.71 o
   2   1   6    24251.96    24044.75    106.51 o
   3   1   6      262.63      316.87      8.55 o
   4   1   6     1552.65     1129.86     14.11 o
   5   1   6     6666.82     6546.39     42.54 o
   6   1   6       17.36       80.94      7.85 o
   7   1   6      296.73      597.28     12.88 o
   8   1   6      632.06      493.29     11.26 o
   9   1   6     9216.06     8973.61     54.25 o
  10   1   6      117.52      174.98      8.38 o
  11   1   6     3129.45     2898.51     28.88 o
  12   1   6     1380.14     1313.77     19.15 o
  13   1   6      589.90      579.62     14.26 o
  14   1   6     3785.94     4105.73     37.16 o
  15   1   6        0.03        0.00      5.31 o
  16   1   6     1820.76     1806.67     28.53 o
  17   1   6      724.06      774.14     20.46 o
  18   1   6        4.25       11.53      6.51 o
  19   1   6        0.29        0.00      6.45 o
  20   1   6       19.70       10.43      7.01 o
  21   1   6      318.82      368.22     19.51 o
  22   1   6     2498.48     2283.98     35.73 o
  23   1   6      508.58      438.95     19.52 o
  24   1   6      205.86      152.04     13.18 o
  25   1   6       92.36       91.62     11.70 o
  26   1   6        1.97        6.39      8.14 o
  27   1   6      397.58      422.10     20.63 o
  28   1   6      356.48      330.27     19.06 o
  29   1   6        0.06       26.69      9.65 o
  30   1   6      217.76      234.14     17.04 o
  31   1   6       18.33       54.22     11.20 o
  32   1   6      113.03       78.03     15.93 o
  33   1   6        7.95       27.57     12.16 o
  34   1   6      153.87      178.22     24.20 o
   0   2   6    43121.99    44720.89    278.16 o
   1   2   6     2822.23     2509.21     24.02 o
   2   2   6     6239.65     6015.87     47.91 o
   3   2   6     9643.70     8576.28     56.27 o
   4   2   6     1954.70     1814.63     20.31 o
   5   2   6      168.86      360.18      9.96 o
   6   2   6     1518.28     1745.05     18.64 o
   7   2   6       73.39      254.55      8.74 o
   8   2   6     6395.12     5424.99     37.51 o
   9   2   6     5394.59     5064.54     37.92 o
  10   2   6     9272.02     9598.58     61.61 o
  11   2   6     2669.99     2936.43     28.52 o
  12   2   6     3985.46     3997.10     34.56 o
  13   2   6     1969.88     1786.96     26.63 o
  14   2   6      781.88      655.61     22.56 o
  15   2   6        4.50        0.00      5.56 o
  16   2   6     5261.61     5193.60     48.59 o
  17   2   6     1848.42     1837.32     28.91 o
  18   2   6     1747.56     1838.66     29.56 o
  19   2   6     2378.69     2247.12     33.37 o
  20   2   6      906.72      883.97     23.57 o
  21   2   6      296.91      314.76     16.15 o
  22   2   6      798.75      801.58     24.01 o
  23   2   6     1191.21     1104.74     28.13 o
  24   2   6       12.02       34.11      8.77 o
  25   2   6        1.48       10.18      7.99 o
  26   2   6       98.88      117.49     12.53 o
  27   2   6      194.29      183.86     14.93 o
  28   2   6      550.80      510.01     22.99 o
  29   2   6      235.77      189.20     15.83 o
  30   2   6      430.41      464.92     23.09 o
  31   2   6      160.62      190.64     16.12 o
  32   2   6       83.09       69.84     15.76 o
  33   2   6      100.84      108.80     18.20 o
   0   3   6    17661.89    20090.61    178.95 o
   1   3   6     5947.76     5875.58     55.85 o
   2   3   6       38.47      116.04      8.01 o
   3   3   6    10473.40    11123.55     73.57 o
   4   3   6     5208.26     4979.98     39.46 o
   5   3   6      151.39       93.47      6.27 o
   6   3   6     9425.46     8524.26     52.88 o
   7   3   6     1939.83     1714.34     19.38 o
   8   3   6     4113.39     3834.66     31.29 o
   9   3   6      167.45      324.84     10.54 o
  10   3   6     2445.99     2116.28     24.49 o
  11   3   6     1971.15     2065.03     25.04 o
  12   3   6     2232.01     2228.64     29.81 o
  13   3   6      473.35      503.53     15.87 o
  14   3   6       11.75       20.98      6.01 o
  15   3   6       54.33       59.50      8.03 o
  16   3   6     3587.69     3521.15     38.21 o
  17   3   6       58.42       46.99      8.18 o
  18   3   6      961.05      930.29     24.73 o
  19   3   6        1.06       11.24      7.51 o
  20   3   6      592.46      570.23     20.22 o
  21   3   6       10.14       13.29      7.61 o
  22   3   6      130.72       91.79     11.20 o
  23   3   6      390.95      339.83     17.41 o
  24   3   6        6.84       11.07      8.44 o
  25   3   6        5.20       25.45      8.97 o
  26   3   6     1082.99      952.67     29.07 o
  27   3   6       13.65       27.69      9.37 o
  28   3   6      282.73      349.99     19.81 o
  29   3   6       22.32       42.86     10.71 o
  30   3   6       11.67        8.09     10.04 o
  31   3   6       30.88       46.72     11.67 o
  32   3   6       35.83       46.77     12.37 o
  33   3   6        5.44       30.23     13.61 o
   0   4   6      390.78      626.67     34.13 o
   1   4   6     3354.32     3172.17     42.50 o
   2   4   6     9297.03     9094.55     77.96 o
   3   4   6     1985.15     1952.29     27.33 o
   4   4   6    12053.39    12477.65     83.62 o
   5   4   6      835.81      629.71     12.83 o
   6   4   6      921.69      861.87     16.22 o
   7   4   6     4965.40     4851.69     39.57 o
   8   4   6     3424.68     3520.20     32.17 o
   9   4   6     4718.47     4695.32     38.58 o
  10   4   6     2034.75     1735.06     23.31 o
  11   4   6        4.39       11.25      5.82 o
  12   4   6      383.50      368.04     13.42 o
  13   4   6     1681.79     1553.59     24.15 o
  14   4   6     2159.78     1960.74     28.43 o
  15   4   6      996.47      924.56     21.60 o
  16   4   6      746.56      678.35     21.36 o
  17   4   6      500.29      569.98     19.64 o
  18   4   6      619.34      683.47     21.83 o
  19   4   6      166.98      143.78     12.12 o
  20   4   6       75.09      111.06     11.69 o
  21   4   6      936.72      827.98     26.14 o
  22   4   6      810.27      706.43     25.09 o
  23   4   6      100.83       96.21     12.67 o
  24   4   6     1358.55     1505.80     35.28 o
  25   4   6      195.04      164.34     16.92 o
  26   4   6      330.63      355.22     20.64 o
  27   4   6      266.29      240.67     17.67 o
  28   4   6      318.72      391.55     22.24 o
  29   4   6       69.24       59.07     13.01 o
  30   4   6      306.65      305.21     21.10 o
  31   4   6       65.64       67.00     15.27 o
  32   4   6       63.98       71.45     18.39 o
   0   5   6     3874.52     3930.37     72.07 o
   1   5   6        0.00        0.00      8.13 o
   2   5   6     1493.89     1374.79     30.28 o
   3   5   6        1.62        0.00      8.12 o
   4   5   6     3118.37     3051.26     44.96 o
   5   5   6       35.45       17.93      9.48 o
   6   5   6     1845.19     1766.67     31.52 o
   7   5   6     4809.14     5224.48     56.61 o
   8   5   6     1837.73     1714.87     29.86 o
   9   5   6     3977.75     3972.05     48.80 o
  10   5   6     3202.74     3341.06     45.15 o
  11   5   6      545.74      477.11     20.35 o
  12   5   6      385.56      380.35     19.01 o
  13   5   6      916.36      967.16     26.69 o
  14   5   6       42.14       35.03      9.00 o
  15   5   6        9.74        9.70      9.07 o
  16   5   6      573.74      619.65     25.10 o
  17   5   6      146.74       87.84     11.91 o
  18   5   6       59.63       92.60     12.27 o
  19   5   6       76.88       65.41     11.24 o
  20   5   6      334.81      314.62     19.89 o
  21   5   6       14.30       15.25     10.13 o
  22   5   6     1250.54     1161.90     34.55 o
  23   5   6      118.79      117.57     14.65 o
  24   5   6      644.64      634.73     28.18 o
  25   5   6       66.76       75.70     13.26 o
  26   5   6      226.96      219.05     19.05 o
  27   5   6        4.66        4.56     11.32 o
  28   5   6      175.46      131.80     20.52 o
  29   5   6        0.08       11.71     12.97 o
  30   5   6        0.66        3.89     14.13 o
   0   6   6      130.14       56.54     16.36 o
   1   6   6      135.89      184.39     15.64 o
   2   6   6     2584.96     2542.12     43.36 o
   3   6   6     2430.24     2254.67     40.83 o
   4   6   6     4565.23     4380.02     57.63 o
   5   6   6     2689.17     2580.45     43.93 o
   6   6   6      614.49      638.75     25.22 o
   7   6   6     1631.21     1521.08     34.10 o
   8   6   6       78.71       50.71     10.82 o
   9   6   6      580.24      533.04     24.20 o
  10   6   6     1199.78     1302.14     33.97 o
  11   6   6      765.97      834.20     30.83 o
  12   6   6       18.32       19.81     10.66 o
  13   6   6      120.80       59.05     13.90 o
  14   6   6       22.08        8.46      9.87 o
  15   6   6      337.87      326.52     24.32 o
  16   6   6     4289.67     4287.86     67.34 o
  17   6   6     1974.68     1917.46     48.16 o
  18   6   6     2852.95     2821.80     58.72 o
  19   6   6      963.36      917.59     38.49 o
  20   6   6     1504.28     1569.78     50.53 o
  21   6   6      232.98      206.68     25.41 o
  22   6   6     1189.05     1149.68     44.31 o
  23   6   6       92.86       65.18     16.14 o
  24   6   6       83.35      104.74     17.24 o
  25   6   6      443.43      371.62     30.14 o
  26   6   6       20.96       21.31     18.94 o
  27   6   6        2.31       12.95     14.68 o
  28   6   6      220.42      198.08     23.03 o
   0   7   6      244.88      222.14     24.83 o
   1   7   6       81.67      116.09     13.85 o
   2   7   6      272.69      226.36     17.71 o
   3   7   6        0.15        7.87      9.75 o
   4   7   6      481.78      375.16     21.82 o
   5   7   6       26.60       29.84     10.38 o
   6   7   6      258.58      235.98     18.13 o
   7   7   6       11.80        0.00      9.40 o
   8   7   6     1138.42     1106.79     35.38 o
   9   7   6      297.36      288.31     20.28 o
  10   7   6      661.50      631.22     27.95 o
  11   7   6       49.55       54.04     13.85 o
  12   7   6      297.61      335.49     22.39 o
  13   7   6      134.62      106.24     15.25 o
  14   7   6      175.93      174.17     17.78 o
  15   7   6       81.81       88.05     16.56 o
  16   7   6      668.68      660.11     32.13 o
  17   7   6        0.18       29.37     14.03 o
  18   7   6     1300.16     1276.06     45.09 o
  19   7   6        0.53       24.38     13.66 o
  20   7   6      438.13      407.16     28.87 o
  21   7   6       45.39       53.90     15.72 o
  22   7   6      316.48      226.89     23.84 o
  23   7   6      115.64       91.63     18.28 o
  24   7   6       49.23       38.25     15.95 o
  25   7   6       17.04       10.09     15.65 o
  26   7   6        0.54        0.00     14.50 o
   0   8   6      806.83      925.71     46.48 o
   1   8   6      586.55      703.65     29.47 o
   2   8   6     1158.56     1144.33     38.45 o
   3   8   6     1890.92     1975.21     43.04 o
   4   8   6     2267.59     2292.33     45.97 o
   5   8   6      305.77      265.88     20.04 o
   6   8   6      569.90      554.54     27.35 o
   7   8   6        2.24        0.00     10.45 o
   8   8   6      305.83      354.71     23.09 o
   9   8   6      411.73      449.53     25.97 o
  10   8   6      436.72      484.59     26.46 o
  11   8   6      241.68      263.63     24.65 o
  12   8   6        1.78        0.00     11.57 o
  13   8   6      549.65      657.53     35.93 o
  14   8   6      353.15      341.90     28.57 o
  15   8   6      587.59      588.35     37.71 o
  16   8   6      647.25      664.53     37.48 o
  17   8   6        3.96        0.00     15.79 o
  18   8   6      405.35      409.88     32.77 o
  19   8   6       53.12       65.17     22.69 o
  20   8   6      334.93      308.09     29.89 o
  21   8   6      231.40      167.54     23.96 o
  22   8   6      230.98      257.54     34.60 o
  23   8   6       77.88       59.01     18.45 o
   0   9   6     4277.64     4260.54    136.24 o
   1   9   6        8.99       41.33     17.81 o
   2   9   6      508.71      559.50     48.44 o
   3   9   6        2.87       23.78     17.00 o
   4   9   6       51.90       60.58     17.70 o
   5   9   6       62.87       47.57     18.69 o
   6   9   6      763.51      798.00     44.17 o
   7   9   6      633.02      551.54     38.82 o
   8   9   6       25.45       14.52     15.90 o
   9   9   6      191.99      174.43     22.89 o
  10   9   6       41.62       45.66     18.31 o
  11   9   6        5.63       10.08     15.94 o
  12   9   6        3.00       18.22     16.14 o
  13   9   6      133.14       99.57     21.94 o
  14   9   6      507.54      384.74     43.20 o
  15   9   6      776.46      888.46     62.21 o
  16   9   6      631.70      637.98     61.61 o
  17   9   6      190.23      115.82     32.81 o
  18   9   6       10.10        0.00     26.18 o
  19   9   6       37.17        0.00     24.58 o
   0  10   6      267.89      231.18     57.34 o
   1  10   6      297.00      258.54     41.55 o
   2  10   6      220.44      202.00     41.44 o
   3  10   6       72.92       98.88     42.73 o
   4  10   6      368.02      191.62     44.06 o
   5  10   6      121.00       71.54     41.19 o
   6  10   6      194.02      238.04     39.71 o
   7  10   6      256.58      204.44     39.70 o
   8  10   6      301.26      235.44     40.88 o
   9  10   6      203.37      150.88     34.48 o
  10  10   6      479.22      507.61     57.95 o
  11  10   6      179.06      164.12     38.87 o
  12  10   6       68.15       46.40     48.54 o
  13  10   6      368.89      303.32     82.70 o
  14  10   6       25.82       68.20     53.95 o
   1   1   7    14723.27    14311.86     68.27 o
   2   1   7     2190.22     1990.63     19.66 o
   3   1   7     3496.16     3101.02     25.83 o
   4   1   7      430.62      523.12     10.95 o
   5   1   7       32.70        7.98      3.99 o
   6   1   7      236.89      226.54      9.04 o
   7   1   7    20216.41    20763.80    103.34 o
   8   1   7      760.52      752.94     14.91 o
   9   1   7    18571.45    18146.57     91.89 o
  10   1   7      725.83      680.22     16.09 o
  11   1   7     1506.77     1454.70     22.20 o
  12   1   7     1269.05     1538.67     24.29 o
  13   1   7      170.31      159.55     10.38 o
  14   1   7      276.72      327.83     14.00 o
  15   1   7      855.77      905.93     21.13 o
  16   1   7       31.66       42.44      8.25 o
  17   1   7     1187.57     1143.11     24.03 o
  18   1   7       26.11       29.51      7.30 o
  19   1   7     1044.84     1038.28     24.84 o
  20   1   7      415.56      345.63     16.57 o
  21   1   7      603.71      585.44     20.95 o
  22   1   7        2.99        0.92      7.29 o
  23   1   7       94.32       95.19     11.20 o
  24   1   7      684.73      680.49     23.83 o
  25   1   7      275.56      254.21     16.49 o
  26   1   7       13.20       17.50      9.17 o
  27   1   7     2065.77     1931.20     37.35 o
  28   1   7      275.13      329.46     18.75 o
  29   1   7      419.36      494.66     23.81 o
  30   1   7       50.82       80.65     12.08 o
  31   1   7      202.06      204.24     16.66 o
  32   1   7       44.32       71.58     12.43 o
  33   1   7      199.19      178.38     18.21 o
   1   2   7     4083.89     4059.92     37.80 o
   2   2   7      543.70      522.45     12.79 o
   3   2   7     5153.64     5628.64     38.74 o
   4   2   7        2.69        4.92      4.56 o
   5   2   7      103.00      158.80      7.70 o
   6   2   7    15646.03    16675.27     79.88 o
   7   2   7       35.73       23.66      5.14 o
   8   2   7     2285.39     2191.51     23.19 o
   9   2   7     4904.07     5439.66     39.40 o
  10   2   7     1642.52     1804.80     23.32 o
  11   2   7     4386.42     4307.58     37.98 o
  12   2   7      221.28      184.86      9.54 o
  13   2   7      180.95      161.26      9.98 o
  14   2   7     2762.36     2843.06     34.80 o
  15   2   7      880.30      899.13     22.21 o
  16   2   7        4.52        4.55      6.83 o
  17   2   7       35.29       31.90      7.88 o
  18   2   7       30.57       13.39      7.19 o
  19   2   7        4.34        0.00      6.75 o
  20   2   7      298.90      304.64     15.78 o
  21   2   7      235.35      216.40     13.84 o
  22   2   7      165.94      170.05     16.94 o
  23   2   7        2.50       22.00      8.36 o
  24   2   7        9.78       16.31      8.18 o
  25   2   7      204.03      165.25     13.95 o
  26   2   7        1.81        6.07      8.75 o
  27   2   7      159.97      119.32     13.07 o
  28   2   7       44.47       56.93     10.70 o
  29   2   7       93.12       52.63     11.28 o
  30   2   7       21.13       49.80     11.01 o
  31   2   7       15.92       27.23     10.55 o
  32   2   7        1.32       16.67     10.57 o
  33   2   7       19.28       41.23     14.08 o
   1   3   7     1561.34     1475.24     23.83 o
   2   3   7     1203.47     1338.25     21.14 o
   3   3   7     1845.63     1745.30     21.25 o
   4   3   7       26.48       49.33      5.88 o
   5   3   7      339.83      276.84      9.48 o
   6   3   7     5889.48     5687.58     41.66 o
   7   3   7     1663.76     1558.06     22.28 o
   8   3   7     1089.11     1243.49     18.38 o
   9   3   7     2251.91     2210.02     24.76 o
  10   3   7      160.29      118.56      8.23 o
  11   3   7     3832.71     4088.03     35.94 o
  12   3   7        1.43        0.00      5.33 o
  13   3   7     4342.36     4265.50     42.39 o
  14   3   7      131.71       91.54      9.51 o
  15   3   7     2430.73     2385.71     32.11 o
  16   3   7      110.26       98.53     10.05 o
  17   3   7      927.90     1006.28     23.34 o
  18   3   7      124.68      111.86     10.58 o
  19   3   7     2261.62     2132.43     41.82 o
  20   3   7        0.05        1.98      7.25 o
  21   3   7     2020.96     2026.04     33.92 o
  22   3   7       38.40       32.94      8.53 o
  23   3   7      430.08      472.08     20.98 o
  24   3   7       98.49      110.19     11.71 o
  25   3   7      965.66     1015.66     28.90 o
  26   3   7      133.27       84.96     11.50 o
  27   3   7      156.72      172.07     14.49 o
  28   3   7        9.71       37.25     10.99 o
  29   3   7       65.40       53.86     11.85 o
  30   3   7       25.49       33.05     10.50 o
  31   3   7      138.86      130.27     14.68 o
  32   3   7        0.09        9.86     12.61 o
   1   4   7      928.13      991.32     25.35 o
   2   4   7     1758.19     1599.81     31.02 o
   3   4   7     2424.41     2630.02     34.84 o
   4   4   7      190.03      195.62     10.83 o
   5   4   7     2374.70     2453.57     30.12 o
   6   4   7     1381.93     1545.82     23.15 o
   7   4   7     2591.88     2431.50     28.07 o
   8   4   7      972.62     1036.25     18.19 o
   9   4   7       16.78        4.27      5.44 o
  10   4   7      363.70      408.67     13.86 o
  11   4   7     1954.58     1984.78     27.63 o
  12   4   7      196.48      185.37     11.12 o
  13   4   7      273.46      346.88     14.36 o
  14   4   7      579.91      532.31     17.87 o
  15   4   7     2820.17     3044.77     39.60 o
  16   4   7      113.27      101.12     11.29 o
  17   4   7      845.38      743.24     25.26 o
  18   4   7        4.89        0.00      7.79 o
  19   4   7       30.00       19.23      8.72 o
  20   4   7        5.61        7.35      8.57 o
  21   4   7      638.78      547.73     22.72 o
  22   4   7       87.57      125.29     13.40 o
  23   4   7      509.10      556.92     26.01 o
  24   4   7      383.18      440.22     22.14 o
  25   4   7      865.60      778.68     28.44 o
  26   4   7      251.59      217.82     19.16 o
  27   4   7       36.61       25.64     10.93 o
  28   4   7       10.56       23.36     11.57 o
  29   4   7        0.26        7.37     11.69 o
  30   4   7        0.45        0.00     11.73 o
  31   4   7       16.68       21.70     18.40 o
   1   5   7    16201.46    16051.32    121.31 o
   2   5   7     1396.95     1431.98     32.51 o
   3   5   7     2230.27     2324.87     40.36 o
   4   5   7      515.07      573.85     23.39 o
   5   5   7     3308.75     2979.22     45.87 o
   6   5   7      243.87      271.69     17.91 o
   7   5   7     1274.68     1229.33     30.47 o
   8   5   7      142.51      153.83     14.37 o
   9   5   7       59.42       68.02     12.46 o
  10   5   7       88.57       48.95      9.80 o
  11   5   7      276.43      347.38     18.81 o
  12   5   7      902.52     1009.65     29.99 o
  13   5   7     1827.13     1740.53     33.81 o
  14   5   7     1102.51     1019.25     29.75 o
  15   5   7      872.17      924.78     29.30 o
  16   5   7      614.86      649.56     29.05 o
  17   5   7      439.06      473.68     25.21 o
  18   5   7      377.70      456.91     25.20 o
  19   5   7      988.10      990.44     34.57 o
  20   5   7      429.77      381.82     24.18 o
  21   5   7     1241.61     1273.17     39.88 o
  22   5   7       45.94       58.77     14.05 o
  23   5   7      494.18      536.59     29.61 o
  24   5   7      370.74      279.22     22.98 o
  25   5   7      487.59      524.21     29.85 o
  26   5   7       20.07       11.14     12.34 o
  27   5   7      117.69       77.87     16.34 o
  28   5   7        1.67        7.27     13.21 o
  29   5   7       53.31       71.69     16.14 o
  30   5   7        5.18        8.12     17.26 o
   1   6   7      314.00      373.73     20.86 o
   2   6   7      226.88      209.29     16.56 o
   3   6   7      113.23      111.22     13.14 o
   4   6   7      486.91      494.39     23.32 o
   5   6   7      391.82      390.70     21.40 o
   6   6   7      576.03      533.12     24.20 o
   7   6   7        0.59       12.15      9.04 o
   8   6   7     1143.00     1028.90     31.66 o
   9   6   7     1060.61     1124.12     34.69 o
  10   6   7      548.49      594.73     26.16 o
  11   6   7       16.39        4.25      9.55 o
  12   6   7      238.43      271.02     21.83 o
  13   6   7       64.69       71.36     13.07 o
  14   6   7       68.33       81.11     14.51 o
  15   6   7      175.27      312.44     22.45 o
  16   6   7       20.44       35.28     14.48 o
  17   6   7       63.48       65.54     15.11 o
  18   6   7        5.20       36.73     13.87 o
  19   6   7        0.38        8.40     13.61 o
  20   6   7       55.10       62.11     15.79 o
  21   6   7       38.45       37.92     14.85 o
  22   6   7      137.54      136.77     19.46 o
  23   6   7        6.42       41.52     14.71 o
  24   6   7       25.07       32.59     15.09 o
  25   6   7       96.16      120.48     18.65 o
  26   6   7       18.25       17.89     15.23 o
  27   6   7        1.00       31.77     15.18 o
  28   6   7      109.35       85.52     20.29 o
   1   7   7      925.48      877.92     30.80 o
   2   7   7        7.01       10.24      9.71 o
   3   7   7      302.92      315.80     20.68 o
   4   7   7      527.67      559.96     26.00 o
   5   7   7     2154.73     1980.41     41.77 o
   6   7   7        6.34       24.21     10.58 o
   7   7   7      742.62      804.14     30.42 o
   8   7   7     1122.01     1157.81     35.29 o
   9   7   7       23.77       40.10     11.94 o
  10   7   7      990.26      914.35     33.03 o
  11   7   7       19.90       40.67     12.15 o
  12   7   7      123.25       89.70     17.44 o
  13   7   7      511.42      504.42     26.87 o
  14   7   7      142.70      129.40     16.98 o
  15   7   7     1014.17     1030.64     38.21 o
  16   7   7        6.95       42.98     15.48 o
  17   7   7     2409.77     2467.54     57.72 o
  18   7   7       97.74      167.99     20.89 o
  19   7   7     2263.84     2252.03     56.19 o
  20   7   7       30.07       52.21     15.56 o
  21   7   7      336.39      288.93     25.71 o
  22   7   7        0.13        0.00     13.75 o
  23   7   7        1.68        0.00     13.95 o
  24   7   7      168.05      118.74     19.67 o
  25   7   7      381.77      410.85     31.10 o
  26   7   7       30.27       23.14     17.04 o
   1   8   7        0.61       25.63     11.79 o
   2   8   7       80.50       92.93     15.21 o
   3   8   7       13.04       37.10     12.14 o
   4   8   7      346.85      385.63     24.43 o
   5   8   7      485.62      504.29     31.50 o
   6   8   7       71.77       56.55     14.08 o
   7   8   7       61.96       47.39     14.76 o
   8   8   7      297.07      403.67     25.54 o
   9   8   7        3.20        6.85     11.65 o
  10   8   7      726.34      698.89     31.53 o
  11   8   7      613.29      626.06     31.67 o
  12   8   7       79.46       96.38     16.06 o
  13   8   7        8.92       12.88     12.75 o
  14   8   7      226.16      258.81     22.93 o
  15   8   7        1.42        9.83     13.50 o
  16   8   7      159.31      178.40     22.83 o
  17   8   7      101.48       75.71     28.95 o
  18   8   7       83.58       79.37     18.48 o
  19   8   7       85.82       75.11     18.42 o
  20   8   7        9.52        5.41     15.90 o
  21   8   7       21.76       48.45     24.57 o
  22   8   7       63.15       54.26     25.72 o
  23   8   7        0.23       30.90     18.42 o
   1   9   7     1589.93     1709.70     43.68 o
   2   9   7       18.70       22.48     12.38 o
   3   9   7      483.64      592.78     29.92 o
   4   9   7      108.92      112.45     16.28 o
   5   9   7       68.12       45.66     14.02 o
   6   9   7       48.00       61.83     14.87 o
   7   9   7      436.07      435.05     31.35 o
   8   9   7       51.21       28.59     15.50 o
   9   9   7      130.26      168.00     21.86 o
  10   9   7       86.93       60.98     18.47 o
  11   9   7      177.13      144.23     22.51 o
  12   9   7        0.25        0.00     14.61 o
  13   9   7      277.07      310.25     35.71 o
  14   9   7       30.51       15.28     18.57 o
  15   9   7       42.12       34.33     22.97 o
  16   9   7        6.94        0.00     20.20 o
  17   9   7      203.80      140.17     42.78 o
  18   9   7       33.50       21.87     25.15 o
  19   9   7      510.23      468.04     59.80 o
   1  10   7      131.99      126.11     32.03 o
   2  10   7        1.97       14.16     23.68 o
   3  10   7       31.72       13.13     42.42 o
   4  10   7      346.09      473.29     55.99 o
   5  10   7       26.16       37.73     27.01 o
   6  10   7        6.81       45.61     27.93 o
   7  10   7        0.21        0.00     21.95 o
   8  10   7       16.22       55.45     26.75 o
   9  10   7       16.97        0.00     24.03 o
  10  10   7        0.13        0.00     21.24 o
  11  10   7        7.09        0.00     31.34 o
  12  10   7       80.86       52.67     60.31 o
  13  10   7       24.44      118.71     67.31 o
   0   0   8      468.66      661.22     28.30 o
   1   0   8     2655.91     2876.32     36.06 o
   2   0   8    10157.70     9649.51     75.83 o
   3   0   8    18142.86    19381.61    126.41 o
   4   0   8     1900.83     2234.03     31.60 o
   5   0   8       21.43       17.02      6.94 o
   6   0   8    13572.28    14304.67    109.44 o
   7   0   8     3681.24     3780.11     48.18 o
   8   0   8       99.56      158.69     13.45 o
   9   0   8    13850.73    14394.30    115.79 o
  10   0   8    11651.76    12547.07    112.17 o
  11   0   8      443.40      473.51     23.04 o
  12   0   8     2624.75     2506.89     43.93 o
  13   0   8    15452.89    15135.72    127.85 o
  14   0   8     2933.66     2875.53     49.24 o
  15   0   8     2175.21     2412.31     45.74 o
  16   0   8      376.30      393.01     22.84 o
  17   0   8      784.40      829.20     30.96 o
  18   0   8     3243.21     3087.63     55.39 o
  19   0   8      114.77      114.49     17.33 o
  20   0   8       25.54       26.01     10.62 o
  21   0   8      183.41      196.79     19.35 o
  22   0   8     1698.23     1805.24     46.37 o
  23   0   8      233.29      275.98     27.21 o
  24   0   8      114.11      136.02     18.66 o
  25   0   8       10.17        9.07     11.91 o
  26   0   8      630.37      670.54     36.18 o
  27   0   8      486.14      521.12     33.18 o
  28   0   8       56.31       63.91     15.87 o
  29   0   8       32.26       67.55     16.24 o
  30   0   8      467.74      412.70     31.53 o
  31   0   8      334.44      349.90     29.60 o
  32   0   8        0.85       30.62     15.08 o
  33   0   8      277.96      223.27     29.67 o
   0   1   8    13977.27    14062.14    111.54 o
   1   1   8     5659.35     5394.66     36.60 o
   2   1   8    13864.64    14521.56     71.41 o
   3   1   8       46.03        7.05      4.53 o
   4   1   8      132.53      159.88      8.07 o
   5   1   8     5112.95     5656.17     42.76 o
   6   1   8     9123.24     9736.45     58.62 o
   7   1   8       16.15       18.95      6.99 o
   8   1   8      950.35     1050.88     20.57 o
   9   1   8      535.97      608.24     14.67 o
  10   1   8     2689.47     2991.24     31.98 o
  11   1   8     1419.78     1480.41     23.24 o
  12   1   8    10502.45    10551.19     70.05 o
  13   1   8     2273.22     2267.74     31.08 o
  14   1   8        6.52       24.53      6.93 o
  15   1   8      502.04      389.13     15.84 o
  16   1   8     2134.64     2037.63     30.40 o
  17   1   8       68.79       60.44      8.51 o
  18   1   8     1424.85     1403.94     26.82 o
  19   1   8     1090.78     1063.75     25.38 o
  20   1   8      249.28      329.25     16.44 o
  21   1   8      130.20      154.80     14.35 o
  22   1   8       49.53       73.47     10.36 o
  23   1   8       34.17       31.54      8.69 o
  24   1   8      466.69      537.72     22.05 o
  25   1   8      266.92      279.43     16.78 o
  26   1   8      543.06      658.89     25.22 o
  27   1   8      933.50      882.87     28.91 o
  28   1   8      736.61      711.02     27.09 o
  29   1   8      101.52      128.14     13.55 o
  30   1   8      207.20      232.59     17.30 o
  31   1   8      232.87      224.22     17.44 o
  32   1   8      113.39      158.76     15.15 o
  33   1   8       39.95       80.67     16.79 o
   0   2   8     4400.16     5622.76     56.38 o
   1   2   8     4857.87     4668.82     36.30 o
   2   2   8     4592.54     4596.05     34.03 o
   3   2   8     1917.71     1887.73     20.18 o
   4   2   8    23141.89    23216.24    103.68 o
   5   2   8     8841.50     9119.28     52.74 o
   6   2   8     4261.59     4091.21     33.78 o
   7   2   8     8936.71     9138.78     54.32 o
   8   2   8     4331.42     4303.65     34.66 o
   9   2   8        4.58       17.27      5.42 o
  10   2   8     1522.69     1160.56     19.95 o
  11   2   8       39.32       32.13      8.15 o
  12   2   8     9411.12     8905.88     63.08 o
  13   2   8    10789.04    11028.65     70.22 o
  14   2   8     1373.34     1350.66     27.39 o
  15   2   8      472.20      472.43     18.14 o
  16   2   8     6461.78     6079.31     57.70 o
  17   2   8     1584.24     1512.65     27.34 o
  18   2   8      340.39      484.53     18.57 o
  19   2   8     2193.67     2306.67     34.94 o
  20   2   8     1131.80     1139.21     26.71 o
  21   2   8       53.81       59.89      9.55 o
  22   2   8        3.16       20.01      8.41 o
  23   2   8     1977.39     2067.15     35.80 o
  24   2   8     4018.11     3905.69     50.47 o
  25   2   8      642.03      731.14     25.61 o
  26   2   8       16.95       16.37     10.28 o
  27   2   8       19.75       37.73     10.84 o
  28   2   8      264.38      308.92     19.36 o
  29   2   8      197.54      213.99     16.70 o
  30   2   8       74.36       70.43     12.02 o
  31   2   8       82.32       92.28     13.41 o
  32   2   8      133.15      148.00     16.78 o
   0   3   8    10472.14    10557.70     92.55 o
   1   3   8     5094.03     4749.94     40.50 o
   2   3   8      969.15      956.51     17.78 o
   3   3   8     1323.40      993.63     17.45 o
   4   3   8      860.77      851.30     14.93 o
   5   3   8      271.53      188.11      8.68 o
   6   3   8     4566.17     4438.50     33.71 o
   7   3   8       34.32      106.88      7.28 o
   8   3   8      453.47      613.44     15.67 o
   9   3   8     5005.65     5155.16     39.94 o
  10   3   8     3838.41     3859.01     34.56 o
  11   3   8      503.71      438.24     13.84 o
  12   3   8     2726.74     2878.89     36.81 o
  13   3   8      321.56      322.08     13.31 o
  14   3   8     1342.85     1360.10     26.35 o
  15   3   8     2984.58     3116.00     41.69 o
  16   3   8     4166.18     4289.71     45.75 o
  17   3   8      929.87      844.46     22.46 o
  18   3   8     1408.41     1427.95     27.84 o
  19   3   8        2.37        8.33      7.21 o
  20   3   8      714.19      761.63     25.16 o
  21   3   8      589.59      603.94     21.68 o
  22   3   8      273.22      340.33     17.55 o
  23   3   8      608.03      521.15     21.41 o
  24   3   8      386.96      335.54     18.62 o
  25   3   8      252.58      237.13     16.26 o
  26   3   8      138.90      150.48     13.71 o
  27   3   8     1151.14     1094.93     32.56 o
  28   3   8       58.01       51.56     11.22 o
  29   3   8       33.67       43.13     11.92 o
  30   3   8       49.13       40.20     11.57 o
  31   3   8        1.84       12.02     10.98 o
  32   3   8       34.79       53.33     15.03 o
   0   4   8     4590.83     5368.49     85.29 o
   1   4   8      757.60      724.64     26.53 o
   2   4   8    15911.05    14975.77    112.72 o
   3   4   8     9291.99     9471.95     76.96 o
   4   4   8      446.75      433.36     17.73 o
   5   4   8     1327.69     1464.38     26.91 o
   6   4   8     5733.17     5722.41     54.65 o
   7   4   8     4760.81     4856.40     46.94 o
   8   4   8      839.45      982.35     20.75 o
   9   4   8     3542.78     3538.47     40.04 o
  10   4   8     3962.26     3768.23     41.42 o
  11   4   8     1528.57     1476.48     25.03 o
  12   4   8      469.27      391.86     16.28 o
  13   4   8     1377.55     1347.08     26.79 o
  14   4   8      495.62      500.11     19.85 o
  15   4   8      285.07      196.94     14.28 o
  16   4   8      613.34      648.00     23.88 o
  17   4   8       86.29       70.15     10.66 o
  18   4   8     2054.92     2019.36     40.65 o
  19   4   8     1855.27     2021.77     39.48 o
  20   4   8       69.19       88.56     18.52 o
  21   4   8      341.28      369.76     21.70 o
  22   4   8     2608.02     2621.26     47.61 o
  23   4   8      840.61      786.79     30.56 o
  24   4   8       21.64       44.18     12.03 o
  25   4   8      485.73      491.53     27.84 o
  26   4   8      159.68      102.13     19.55 o
  27   4   8        2.32       17.82     11.22 o
  28   4   8       22.07       30.42     11.82 o
  29   4   8       44.51       43.05     13.21 o
  30   4   8      447.89      536.79     31.61 o
  31   4   8       49.29       61.99     16.82 o
   0   5   8     4160.98     4071.70     77.52 o
   1   5   8     4831.52     4520.76     58.21 o
   2   5   8     4560.65     4658.05     59.05 o
   3   5   8      697.85      683.84     25.71 o
   4   5   8     4485.31     4781.31     60.04 o
   5   5   8     1031.39     1013.33     36.03 o
   6   5   8     2662.17     2648.62     44.39 o
   7   5   8      773.54      772.13     26.88 o
   8   5   8      690.37      710.09     27.58 o
   9   5   8      676.68      751.95     28.42 o
  10   5   8      560.05      488.89     23.54 o
  11   5   8       66.30       82.38     12.67 o
  12   5   8      241.48      241.36     19.10 o
  13   5   8       51.60       35.97     11.85 o
  14   5   8       79.00      103.03     14.88 o
  15   5   8     2523.67     2636.42     54.56 o
  16   5   8      830.51      864.95     35.75 o
  17   5   8       66.65       61.65     14.76 o
  18   5   8      959.95     1004.52     37.82 o
  19   5   8        2.17       14.36     11.79 o
  20   5   8      185.64      227.21     19.94 o
  21   5   8     1618.18     1500.89     42.46 o
  22   5   8     1362.79     1532.95     44.01 o
  23   5   8        0.35       26.30     13.08 o
  24   5   8        0.99       38.97     13.29 o
  25   5   8       30.16       26.64     14.17 o
  26   5   8       45.36       27.28     21.20 o
  27   5   8       28.55       13.22     13.79 o
  28   5   8      134.40      107.79     20.75 o
  29   5   8      134.23      111.88     20.80 o
   0   6   8     3192.00     3184.76     72.25 o
   1   6   8      115.64      129.68     15.14 o
   2   6   8     1372.81     1396.53     34.79 o
   3   6   8      133.41      165.49     16.10 o
   4   6   8     5101.20     4894.61     64.27 o
   5   6   8      686.28      803.88     28.96 o
   6   6   8       28.96       17.95     10.12 o
   7   6   8     4503.24     4654.80     63.23 o
   8   6   8     3423.22     3317.38     53.26 o
   9   6   8     1836.59     1972.63     43.09 o
  10   6   8      391.29      436.92     25.69 o
  11   6   8      902.01      854.05     30.77 o
  12   6   8     1245.43     1228.60     40.35 o
  13   6   8      811.72      783.79     34.40 o
  14   6   8      261.23      271.06     21.78 o
  15   6   8     1059.31     1026.76     39.79 o
  16   6   8     1492.85     1489.31     53.23 o
  17   6   8      195.84      211.50     22.55 o
  18   6   8       24.24       51.16     15.52 o
  19   6   8      650.17      689.16     36.49 o
  20   6   8      550.93      535.39     33.44 o
  21   6   8      331.73      300.83     26.79 o
  22   6   8      325.90      393.76     29.89 o
  23   6   8       83.40      125.20     19.77 o
  24   6   8     1166.58     1122.53     47.30 o
  25   6   8      150.02      139.34     22.26 o
  26   6   8        2.70       16.38     14.29 o
  27   6   8      102.18      123.22     20.30 o
   0   7   8     1078.21     1154.64     50.24 o
   1   7   8      279.09      313.11     21.35 o
   2   7   8       67.06       30.61     11.51 o
   3   7   8      168.72      164.28     16.98 o
   4   7   8      654.46      713.64     29.44 o
   5   7   8     1816.93     1795.72     44.69 o
   6   7   8     1010.36     1094.32     36.23 o
   7   7   8        1.80       14.98     10.93 o
   8   7   8      294.17      363.79     23.11 o
   9   7   8        0.67        7.30     13.42 o
  10   7   8     1024.22     1039.73     35.49 o
  11   7   8     1264.09     1203.58     38.05 o
  12   7   8     1413.90     1392.06     44.64 o
  13   7   8      414.12      419.51     28.26 o
  14   7   8     1731.93     1638.52     48.80 o
  15   7   8      347.25      341.02     27.51 o
  16   7   8      815.78      861.30     39.41 o
  17   7   8      241.57      184.44     23.14 o
  18   7   8      166.13      136.25     20.68 o
  19   7   8      259.42      212.29     23.32 o
  20   7   8      129.38      187.60     21.74 o
  21   7   8        1.18       12.87     14.54 o
  22   7   8      134.05      137.98     25.16 o
  23   7   8        2.47       28.09     14.95 o
  24   7   8       56.21       91.70     21.39 o
  25   7   8      162.69      103.46     19.57 o
   0   8   8      979.94     1106.01     52.60 o
   1   8   8     1124.22     1260.85     39.11 o
   2   8   8     3315.89     3442.62     58.88 o
   3   8   8     1021.61     1058.08     36.62 o
   4   8   8       88.63       47.60     13.59 o
   5   8   8      157.59      230.73     20.46 o
   6   8   8      729.19      784.06     32.78 o
   7   8   8      838.46      872.26     34.42 o
   8   8   8      236.42      177.80     18.24 o
   9   8   8      561.03      601.22     30.36 o
  10   8   8     1148.86     1316.44     41.10 o
  11   8   8      118.89      142.42     17.77 o
  12   8   8       21.03       10.93     14.14 o
  13   8   8       46.10       50.73     14.71 o
  14   8   8      911.72      817.18     44.55 o
  15   8   8      233.08      204.49     22.51 o
  16   8   8      478.57      524.32     34.99 o
  17   8   8       17.93       14.46     14.73 o
  18   8   8      123.78       67.66     17.83 o
  19   8   8      225.05      224.08     24.45 o
  20   8   8        2.77        6.47     15.98 o
  21   8   8      155.56      173.35     23.55 o
  22   8   8      821.48      846.02     48.70 o
   0   9   8     1333.11     1418.17     60.09 o
   1   9   8      557.76      561.61     29.37 o
   2   9   8      177.76      207.02     24.47 o
   3   9   8      222.42      218.87     20.73 o
   4   9   8      850.83      805.40     44.66 o
   5   9   8       49.09       58.42     15.08 o
   6   9   8      581.05      744.82     41.64 o
   7   9   8      369.95      395.01     25.84 o
   8   9   8       24.64       25.69     15.58 o
   9   9   8       60.29       40.98     14.11 o
  10   9   8      591.65      620.27     33.52 o
  11   9   8        2.38       27.32     15.99 o
  12   9   8      241.17      286.50     28.09 o
  13   9   8       99.56       91.66     18.75 o
  14   9   8       32.45       10.54     17.13 o
  15   9   8       35.42        4.66     28.77 o
  16   9   8      156.07      143.77     28.39 o
  17   9   8       76.39      107.62     27.80 o
  18   9   8      125.76      142.99     31.14 o
   0  10   8      746.31      620.78    138.11 o
   1  10   8      228.87      310.71     47.71 o
   2  10   8      112.82      113.57     30.09 o
   3  10   8      347.69      412.67     71.01 o
   4  10   8      770.38      705.62     84.93 o
   5  10   8       20.35       21.55     24.73 o
   6  10   8        0.55        7.59     24.26 o
   7  10   8       31.25       13.72     22.22 o
   8  10   8      457.51      530.52     57.65 o
   9  10   8      325.76      357.58     78.69 o
  10  10   8       22.34       52.06     35.30 o
  11  10   8      247.81      276.35     91.48 o
  12  10   8      350.27      356.50     95.17 o
   1   1   9     4685.39     4598.88     34.87 o
   2   1   9     1340.13     1601.99     19.83 o
   3   1   9     3145.85     2814.65     26.62 o
   4   1   9     1288.65     1209.73     18.12 o
   5   1   9     8035.27     7549.32     51.31 o
   6   1   9     2481.27     2424.06     26.71 o
   7   1   9     4479.71     4814.25     40.18 o
   8   1   9    12173.74    12277.87     74.85 o
   9   1   9      392.24      319.97     11.33 o
  10   1   9      153.73      140.20      9.76 o
  11   1   9     1104.98     1122.83     21.76 o
  12   1   9     1317.80     1269.37     22.85 o
  13   1   9     2354.27     2294.94     30.96 o
  14   1   9       81.81       99.62      9.89 o
  15   1   9     5541.31     5453.05     51.22 o
  16   1   9       74.08       54.09      8.73 o
  17   1   9     1222.38     1327.16     26.18 o
  18   1   9      562.50      577.42     20.09 o
  19   1   9      414.86      509.00     19.57 o
  20   1   9       93.71       86.76     10.23 o
  21   1   9       92.80       73.07     10.00 o
  22   1   9       29.99       12.73      8.18 o
  23   1   9      338.27      365.41     18.71 o
  24   1   9      413.58      440.98     20.76 o
  25   1   9      971.75     1008.45     29.52 o
  26   1   9       34.73       53.51     12.26 o
  27   1   9      691.66      686.37     26.64 o
  28   1   9      199.66      173.01     15.49 o
  29   1   9      450.39      463.05     24.12 o
  30   1   9       35.96       45.54     10.94 o
  31   1   9      120.27       95.23     13.41 o
  32   1   9       28.06       30.04     12.36 o
   1   2   9     2275.34     2419.63     24.29 o
   2   2   9       31.29       32.73      5.80 o
   3   2   9     5538.35     5855.74     41.41 o
   4   2   9     4376.81     4489.11     34.58 o
   5   2   9     1267.06     1198.60     18.21 o
   6   2   9       37.74       78.57      7.07 o
   7   2   9     1823.03     1781.16     22.84 o
   8   2   9      198.66      218.12     10.01 o
   9   2   9      645.54      767.20     16.63 o
  10   2   9      109.33       78.17      7.47 o
  11   2   9      188.45      226.06     11.64 o
  12   2   9      400.67      474.75     16.51 o
  13   2   9       27.25       23.58      7.10 o
  14   2   9     1107.31     1084.13     25.39 o
  15   2   9       24.15       26.69      7.98 o
  16   2   9       51.93       28.10      7.63 o
  17   2   9      415.97      473.06     18.28 o
  18   2   9      437.93      389.64     17.38 o
  19   2   9      595.51      617.77     21.19 o
  20   2   9        5.38       15.13      7.91 o
  21   2   9      277.19      270.39     16.09 o
  22   2   9      147.75      156.42     13.05 o
  23   2   9      609.73      633.14     23.46 o
  24   2   9       35.77       74.94     11.97 o
  25   2   9      291.32      284.52     17.41 o
  26   2   9       27.31       25.96      9.26 o
  27   2   9        0.82       11.85      9.44 o
  28   2   9      187.61      165.60     21.42 o
  29   2   9        2.27        0.00      9.23 o
  30   2   9        0.33       24.03     10.71 o
  31   2   9       56.31       47.21     11.80 o
  32   2   9       41.86       28.93     12.76 o
   1   3   9     4459.19     4114.67     40.42 o
   2   3   9      282.50      343.83     11.33 o
   3   3   9     1404.47     1185.60     18.17 o
   4   3   9     2080.26     2435.86     26.07 o
   5   3   9       32.33       17.42      5.18 o
   6   3   9      249.49      259.86     10.62 o
   7   3   9     1817.12     1841.25     22.51 o
   8   3   9      338.95      417.74     12.48 o
   9   3   9     3148.56     3166.14     30.99 o
  10   3   9       82.86       96.81      8.22 o
  11   3   9     4190.39     4539.22     40.93 o
  12   3   9     1089.00     1030.89     20.67 o
  13   3   9     7912.88     7850.20     61.19 o
  14   3   9     1143.63     1007.21     22.59 o
  15   3   9     3872.40     3716.23     45.00 o
  16   3   9      921.61      980.64     25.57 o
  17   3   9        4.66       18.22      8.23 o
  18   3   9     1170.95     1195.94     26.58 o
  19   3   9      206.05      242.89     14.97 o
  20   3   9      227.10      210.89     14.39 o
  21   3   9     1538.75     1465.51     32.99 o
  22   3   9        9.15       22.35      9.51 o
  23   3   9       95.71       90.63     12.77 o
  24   3   9       31.67       35.74     10.52 o
  25   3   9      564.80      529.84     24.47 o
  26   3   9      349.80      404.46     21.78 o
  27   3   9      151.65      129.46     14.56 o
  28   3   9       35.43       42.17     12.08 o
  29   3   9      126.05      105.77     14.22 o
  30   3   9       56.58       45.36     12.15 o
  31   3   9       64.11       33.85     14.73 o
   1   4   9     2350.76     2378.30     40.26 o
   2   4   9     7647.85     7484.57     74.84 o
   3   4   9      536.76      552.09     22.46 o
   4   4   9        4.46        7.31      7.30 o
   5   4   9      228.82      229.08     15.92 o
   6   4   9       74.50       55.71      9.59 o
   7   4   9      141.50      178.98     13.98 o
   8   4   9      701.29      715.40     21.82 o
   9   4   9       22.57       40.92      8.95 o
  10   4   9      247.36      265.62     15.48 o
  11   4   9       27.68       11.35      8.45 o
  12   4   9      149.50      132.56     14.07 o
  13   4   9        8.53        0.00      8.90 o
  14   4   9      194.98      140.41     19.92 o
  15   4   9     1462.63     1558.98     37.50 o
  16   4   9       93.48      114.75     13.78 o
  17   4   9       47.09       52.67     11.27 o
  18   4   9       13.75       14.13      9.66 o
  19   4   9     1240.19     1180.04     37.31 o
  20   4   9       38.57       71.00     12.30 o
  21   4   9     1886.46     1929.77     44.96 o
  22   4   9      126.56      129.29     15.37 o
  23   4   9       65.07       39.30     11.82 o
  24   4   9      431.71      349.76     23.79 o
  25   4   9        8.94       38.28     12.28 o
  26   4   9        6.28        0.00     10.49 o
  27   4   9       12.43       25.33     11.98 o
  28   4   9        0.58        2.41     12.08 o
  29   4   9       54.82       42.29     13.62 o
  30   4   9        0.86       39.80     16.68 o
   1   5   9     5789.10     5601.10     66.94 o
   2   5   9      313.74      362.57     20.84 o
   3   5   9     5775.36     5910.51     69.13 o
   4   5   9      233.69      253.54     17.89 o
   5   5   9      173.43      168.25     16.37 o
   6   5   9       68.49       41.77     11.18 o
   7   5   9      167.92      123.46     18.21 o
   8   5   9       92.07      112.51     15.76 o
   9   5   9      360.81      338.33     20.69 o
  10   5   9      457.01      473.29     23.97 o
  11   5   9     2653.17     2705.74     50.27 o
  12   5   9      237.40      278.89     20.99 o
  13   5   9      724.00      785.88     33.83 o
  14   5   9     1047.31     1017.54     38.11 o
  15   5   9       81.49       65.96     14.48 o
  16   5   9     1006.68      808.96     37.64 o
  17   5   9       91.36       94.28     16.99 o
  18   5   9       10.90       10.38     17.50 o
  19   5   9      670.61      665.41     35.18 o
  20   5   9      264.18      326.57     26.77 o
  21   5   9      556.23      538.56     33.42 o
  22   5   9      190.53      173.10     21.40 o
  23   5   9      733.74      770.46     39.56 o
  24   5   9       71.57       84.89     17.49 o
  25   5   9      603.67      593.52     36.28 o
  26   5   9       70.70      101.17     19.17 o
  27   5   9      295.36      319.61     28.70 o
  28   5   9        1.37       17.31     16.98 o
  29   5   9       24.14       61.49     23.99 o
   1   6   9       51.83       17.79     10.30 o
   2   6   9      632.49      654.99     27.18 o
   3   6   9     1088.34     1117.20     33.76 o
   4   6   9        0.38        0.00      8.72 o
   5   6   9      299.72      239.12     18.46 o
   6   6   9      784.18      761.54     29.75 o
   7   6   9     1007.98      915.49     31.61 o
   8   6   9      335.30      319.11     21.07 o
   9   6   9       36.05       38.14     10.34 o
  10   6   9       30.76       32.77     11.45 o
  11   6   9      181.15      183.62     18.61 o
  12   6   9      176.19      212.56     19.80 o
  13   6   9      426.26      390.16     26.90 o
  14   6   9       12.64       26.20     13.46 o
  15   6   9       62.90       78.07     16.05 o
  16   6   9        0.12        0.00     12.04 o
  17   6   9        7.71       19.54     14.08 o
  18   6   9       86.79       56.99     15.82 o
  19   6   9      189.61      132.14     20.13 o
  20   6   9       25.64       57.96     16.18 o
  21   6   9      237.07      270.06     25.11 o
  22   6   9      337.54      357.85     28.94 o
  23   6   9      170.60      177.33     22.54 o
  24   6   9      224.21      278.63     26.10 o
  25   6   9       24.60       30.62     14.81 o
  26   6   9        6.03        0.00     15.12 o
  27   6   9        0.80       13.59     18.75 o
   1   7   9      968.92      901.05     32.93 o
   2   7   9        7.03        2.08     10.42 o
   3   7   9      146.77      100.53     19.30 o
   4   7   9        2.31       15.30     11.35 o
   5   7   9      114.94       85.25     15.23 o
   6   7   9      512.16      512.47     26.93 o
   7   7   9      880.05      961.63     34.47 o
   8   7   9      306.38      294.84     22.02 o
   9   7   9      666.98      688.70     30.94 o
  10   7   9       89.39      103.28     15.33 o
  11   7   9     1645.11     1688.10     45.31 o
  12   7   9       96.79       97.49     16.36 o
  13   7   9     1203.43     1161.85     45.97 o
  14   7   9        4.47       22.96     14.51 o
  15   7   9      460.54      489.85     31.67 o
  16   7   9        0.59       17.56     14.25 o
  17   7   9      633.82      744.86     41.15 o
  18   7   9      127.93       83.42     17.38 o
  19   7   9      157.65      143.80     20.30 o
  20   7   9       54.24       41.24     15.79 o
  21   7   9      558.47      555.22     36.30 o
  22   7   9       18.64       49.20     19.22 o
  23   7   9       48.30       56.19     17.05 o
  24   7   9        4.19        0.00     14.32 o
   1   8   9       32.59       48.64     14.45 o
   2   8   9        7.96       18.14     12.09 o
   3   8   9       16.11       19.69     12.41 o
   4   8   9        5.38       18.97     12.09 o
   5   8   9       10.61        0.00     11.42 o
   6   8   9       26.14        0.20     12.09 o
   7   8   9       27.24       37.28     13.22 o
   8   8   9      149.08      176.20     18.87 o
   9   8   9      149.30      154.88     19.18 o
  10   8   9        0.26        7.54     12.78 o
  11   8   9        2.25       15.21     13.82 o
  12   8   9       90.37       90.94     17.04 o
  13   8   9      161.77      160.94     22.24 o
  14   8   9        2.54       22.53     14.22 o
  15   8   9        3.24        2.35     14.13 o
  16   8   9       31.78       40.37     15.90 o
  17   8   9        0.03       13.88     20.36 o
  18   8   9        0.05       24.90     14.66 o
  19   8   9        3.74       20.96     16.00 o
  20   8   9      150.74      126.95     21.05 o
  21   8   9       43.48       72.27     20.19 o
   1   9   9      563.06      615.34     42.99 o
   2   9   9      251.85      244.69     21.67 o
   3   9   9      728.74      821.49     35.52 o
   4   9   9       10.33       30.10     14.87 o
   5   9   9      384.47      406.79     26.76 o
   6   9   9      343.66      348.46     24.83 o
   7   9   9      415.11      437.12     27.94 o
   8   9   9      187.46      185.28     21.48 o
   9   9   9       62.13       37.37     14.78 o
  10   9   9        4.07       26.72     15.43 o
  11   9   9      153.85      161.13     28.83 o
  12   9   9       48.68       23.40     17.72 o
  13   9   9      115.05       50.30     20.32 o
  14   9   9       63.64       95.12     21.10 o
  15   9   9      170.15      176.29     26.17 o
  16   9   9       11.91       42.76     20.67 o
  17   9   9       45.54       63.65     24.83 o
   1  10   9       13.47        1.13     20.20 o
   2  10   9       35.04       50.24     24.34 o
   3  10   9       23.24       31.74     21.66 o
   4  10   9       57.54       36.24     21.53 o
   5  10   9       43.99       19.85     20.75 o
   6  10   9       46.42       63.68     23.67 o
   7  10   9       25.84       68.31     27.51 o
   8  10   9        2.64       16.59     29.00 o
   9  10   9      122.52       87.25     33.69 o
  10  10   9        6.75       29.48     67.47 o
   0   0  10     5995.24     6833.23    104.12 o
   1   0  10     4943.24     5886.06     60.01 o
   2   0  10    29035.75    30513.63    188.85 o
   3   0  10      803.33      930.71     23.69 o
   4   0  10      664.85      801.56     22.46 o
   5   0  10       42.66       15.06      8.49 o
   6   0  10    15791.61    15158.48    117.99 o
   7   0  10      809.31      607.35     20.48 o
   8   0  10     1454.57     1574.66     31.08 o
   9   0  10     3542.05     3484.55     51.87 o
  10   0  10     8990.49     8883.40     95.85 o
  11   0  10    21934.30    21644.57    165.33 o
  12   0  10     5379.05     5825.25     72.58 o
  13   0  10     3576.16     3517.67     56.12 o
  14   0  10     8531.33     8580.74     94.48 o
  15   0  10     1065.95     1248.47     35.40 o
  16   0  10      218.06      253.64     20.17 o
  17   0  10       27.47       36.87     11.64 o
  18   0  10     2855.64     2953.95     56.32 o
  19   0  10      564.38      459.59     27.32 o
  20   0  10       33.62       13.29     10.53 o
  21   0  10       59.29       51.43     13.06 o
  22   0  10      823.24      867.59     36.94 o
  23   0  10       74.60       74.25     15.19 o
  24   0  10     1117.03     1096.31     42.59 o
  25   0  10        0.71       28.01     13.86 o
  26   0  10     3509.87     3350.07     70.20 o
  27   0  10        0.97        3.27     13.53 o
  28   0  10        8.98       17.51     14.06 o
  29   0  10      244.79      233.94     25.38 o
  30   0  10      544.30      560.58     36.57 o
  31   0  10      446.58      439.96     32.87 o
  32   0  10       27.64       56.30     18.74 o
   0   1  10     3456.46     3829.79     51.98 o
   1   1  10    18995.90    20372.65     97.46 o
   2   1  10     1032.36     1271.98     19.02 o
   3   1  10    10640.60    11023.20     63.13 o
   4   1  10     2154.39     2175.66     24.61 o
   5   1  10     3279.64     3217.02     37.80 o
   6   1  10     6249.25     5756.22     46.43 o
   7   1  10     7594.73     7174.43     52.99 o
   8   1  10      120.61       64.67      7.30 o
   9   1  10      304.75      277.05     12.23 o
  10   1  10     1013.52     1335.51     23.29 o
  11   1  10      579.06      528.91     21.11 o
  12   1  10     3181.29     2991.42     35.73 o
  13   1  10     6416.94     6474.44     55.57 o
  14   1  10     1201.71     1262.16     25.58 o
  15   1  10      430.31      392.99     16.67 o
  16   1  10      700.24      641.25     20.48 o
  17   1  10     2119.41     2240.68     33.89 o
  18   1  10     2503.26     2382.04     35.83 o
  19   1  10     3199.21     3267.92     46.82 o
  20   1  10       83.67       81.73     10.59 o
  21   1  10        2.55       16.00      8.02 o
  22   1  10        7.61       21.68      8.55 o
  23   1  10     1308.02     1233.33     30.90 o
  24   1  10      117.36       86.57     11.61 o
  25   1  10      252.50      279.84     20.25 o
  26   1  10      161.76      161.60     14.45 o
  27   1  10        3.74       23.07      9.71 o
  28   1  10        0.72        9.42     10.98 o
  29   1  10      225.51      222.72     16.86 o
  30   1  10       33.24       40.82     10.94 o
  31   1  10       30.55       46.52     11.33 o
  32   1  10       28.23       48.54     14.33 o
   0   2  10    36810.43    37370.38    221.82 o
   1   2  10       87.90      155.34      9.59 o
   2   2  10        9.64        0.00      6.02 o
   3   2  10     4241.49     4521.80     35.91 o
   4   2  10     4219.44     4042.84     35.09 o
   5   2  10      695.65      619.41     14.34 o
   6   2  10     2096.31     2294.84     26.47 o
   7   2  10     1105.94     1015.98     19.77 o
   8   2  10    16048.20    15560.05     86.02 o
   9   2  10     1675.34     1611.49     23.53 o
  10   2  10      932.00      920.51     18.86 o
  11   2  10       66.47       44.23      8.02 o
  12   2  10    13726.70    12781.89     91.19 o
  13   2  10      156.62      124.30     10.69 o
  14   2  10      573.89      597.82     18.96 o
  15   2  10     4489.24     4199.62     45.32 o
  16   2  10     6285.55     6417.87     62.51 o
  17   2  10      535.79      457.07     19.92 o
  18   2  10      263.27      293.61     15.60 o
  19   2  10      602.22      476.45     19.69 o
  20   2  10     2542.13     2747.97     40.27 o
  21   2  10       23.68       40.11      9.35 o
  22   2  10        3.32       18.43      8.66 o
  23   2  10       53.44       54.01     10.57 o
  24   2  10      584.78      592.19     23.93 o
  25   2  10     1208.68     1143.22     35.04 o
  26   2  10        9.19       17.54      9.80 o
  27   2  10      488.16      516.73     23.91 o
  28   2  10     1232.27     1176.82     37.68 o
  29   2  10       42.50       55.54     13.46 o
  30   2  10        0.64        4.31     10.31 o
  31   2  10        0.15        0.00     11.02 o
   0   3  10     1985.48     2144.21     43.47 o
   1   3  10      428.06      433.75     14.65 o
   2   3  10       37.00       39.53      6.64 o
   3   3  10     5922.70     6434.57     52.13 o
   4   3  10      926.91      952.66     18.82 o
   5   3  10     2311.69     2326.24     27.35 o
   6   3  10       50.86       24.96      6.65 o
   7   3  10     3886.06     3948.96     37.19 o
   8   3  10      279.37      260.60     11.69 o
   9   3  10     8377.95     8148.52     60.18 o
  10   3  10     3341.85     3213.77     36.54 o
  11   3  10     8203.75     7760.39     63.84 o
  12   3  10     2980.91     3092.96     40.09 o
  13   3  10     2857.51     2628.75     37.80 o
  14   3  10     1824.73     1812.91     33.57 o
  15   3  10      673.26      737.33     22.71 o
  16   3  10      112.02       84.62     14.50 o
  17   3  10     1932.99     1980.88     36.08 o
  18   3  10       32.85       41.07      9.47 o
  19   3  10      697.82      723.32     24.98 o
  20   3  10      254.53      196.50     17.29 o
  21   3  10       70.26      144.22     13.52 o
  22   3  10     1961.68     1910.59     37.60 o
  23   3  10     1366.21     1388.04     34.54 o
  24   3  10      349.16      322.94     19.75 o
  25   3  10      455.77      513.95     24.48 o
  26   3  10      103.55       96.52     14.09 o
  27   3  10        0.83        8.11     10.20 o
  28   3  10        0.43        0.00     11.18 o
  29   3  10       69.04       46.57     14.39 o
  30   3  10        0.96       11.33     14.43 o
  31   3  10       21.34       14.72     15.34 o
   0   4  10      397.40      483.74     31.33 o
   1   4  10     1860.38     1829.78     36.38 o
   2   4  10     8586.84     9195.10     86.75 o
   3   4  10      387.45      356.75     20.05 o
   4   4  10        1.40        7.18      8.64 o
   5   4  10      985.59      996.24     29.40 o
   6   4  10    11838.71    11773.84    101.75 o
   7   4  10     1618.78     1522.97     34.12 o
   8   4  10       58.78       58.74     10.83 o
   9   4  10      735.31      777.34     25.28 o
  10   4  10     9214.04     8871.91     87.20 o
  11   4  10      427.65      420.09     21.81 o
  12   4  10      191.82      163.74     15.27 o
  13   4  10        6.12        4.08      9.15 o
  14   4  10     3245.07     3169.04     54.36 o
  15   4  10        3.37       17.06     10.07 o
  16   4  10      122.66      105.65     14.21 o
  17   4  10     1385.66     1434.92     41.46 o
  18   4  10     1507.00     1586.91     42.73 o
  19   4  10      657.49      685.65     32.05 o
  20   4  10       34.60       47.59     13.35 o
  21   4  10       41.24       54.87     13.78 o
  22   4  10     1426.94     1578.88     46.86 o
  23   4  10      157.24      141.29     18.14 o
  24   4  10       11.69       23.27     12.42 o
  25   4  10        4.62        9.70     12.22 o
  26   4  10      654.69      673.00     34.65 o
  27   4  10       31.57       56.03     14.72 o
  28   4  10       23.34       29.79     13.85 o
  29   4  10      147.03      139.08     26.63 o
   0   5  10        0.79        0.00     14.69 o
   1   5  10      156.99      241.07     18.25 o
   2   5  10     1053.41     1054.50     31.81 o
   3   5  10     4088.84     4150.30     58.33 o
   4   5  10      194.29      171.57     15.97 o
   5   5  10     5015.71     5117.04     65.96 o
   6   5  10     3136.99     2984.50     52.14 o
   7   5  10     1744.85     1698.64     37.92 o
   8   5  10     4131.67     4001.84     58.55 o
   9   5  10     6200.11     6009.10     73.09 o
  10   5  10       52.64       37.31     13.14 o
  11   5  10      992.77      982.60     34.46 o
  12   5  10       31.98       19.17     11.72 o
  13   5  10      203.75      149.15     19.31 o
  14   5  10       45.20       24.82     13.45 o
  15   5  10      304.81      245.95     23.97 o
  16   5  10       58.71       83.41     15.94 o
  17   5  10      359.43      337.51     26.52 o
  18   5  10      250.14      211.17     23.30 o
  19   5  10      950.03      967.04     43.56 o
  20   5  10      174.98      187.84     22.25 o
  21   5  10       13.26       23.70     14.28 o
  22   5  10      193.15      149.66     27.72 o
  23   5  10     1195.99     1199.12     48.16 o
  24   5  10       40.55       40.18     15.67 o
  25   5  10      661.43      824.41     42.34 o
  26   5  10      133.98      122.85     20.76 o
  27   5  10      264.06      318.87     28.64 o
  28   5  10      190.48      220.87     36.88 o
   0   6  10     6246.45     6505.58    110.66 o
   1   6  10      599.69      574.13     26.89 o
   2   6  10       13.62        3.63     10.05 o
   3   6  10      167.99      122.46     15.18 o
   4   6  10     1434.93     1424.04     37.60 o
   5   6  10      364.30      398.70     23.74 o
   6   6  10     1555.13     1572.94     39.02 o
   7   6  10       10.28       22.81     11.23 o
   8   6  10     2271.98     2303.93     48.59 o
   9   6  10       95.17       92.45     15.02 o
  10   6  10      536.69      542.27     29.87 o
  11   6  10      360.49      408.63     25.94 o
  12   6  10     4632.70     4554.68     96.30 o
  13   6  10     1303.74     1382.45     48.00 o
  14   6  10       12.04       22.46     14.01 o
  15   6  10      598.71      612.44     34.29 o
  16   6  10     3653.97     3887.60     73.14 o
  17   6  10       20.14       36.59     15.05 o
  18   6  10       55.72       61.65     18.24 o
  19   6  10      110.26      128.60     19.97 o
  20   6  10     3287.37     3320.24     70.86 o
  21   6  10      416.00      454.50     32.99 o
  22   6  10       13.82       28.71     15.62 o
  23   6  10      127.52      167.27     21.92 o
  24   6  10      384.43      348.23     32.50 o
  25   6  10       10.08        0.00     15.07 o
  26   6  10        0.91       30.69     18.35 o
   0   7  10      167.12      102.71     21.31 o
   1   7  10      619.98      691.61     30.79 o
   2   7  10       50.57        6.24     11.26 o
   3   7  10        3.96       12.41     10.70 o
   4   7  10        4.76       19.02     11.92 o
   5   7  10      278.80      220.57     19.75 o
   6   7  10     1319.74     1314.51     40.00 o
   7   7  10     2215.68     2151.19     47.18 o
   8   7  10      247.95      256.00     21.26 o
   9   7  10     1337.22     1383.19     40.85 o
  10   7  10      342.82      362.56     28.69 o
  11   7  10      114.30      123.55     18.27 o
  12   7  10     1169.16     1234.87     50.82 o
  13   7  10     1807.66     1840.04     55.03 o
  14   7  10       67.52      101.33     24.85 o
  15   7  10      246.17      231.97     23.83 o
  16   7  10      227.07      190.81     24.81 o
  17   7  10      344.47      409.73     30.05 o
  18   7  10      100.82      104.30     20.23 o
  19   7  10      387.72      449.42     32.47 o
  20   7  10        4.52        8.89     15.73 o
  21   7  10      362.11      444.38     32.84 o
  22   7  10        0.18        0.00     14.03 o
  23   7  10      590.43      640.08     39.42 o
   0   8  10      137.79      136.15     34.80 o
   1   8  10      217.13      300.50     23.09 o
   2   8  10     2973.45     3178.78     66.44 o
   3   8  10      987.05      865.93     36.81 o
   4   8  10      162.41      169.20     19.01 o
   5   8  10      269.25      276.30     22.81 o
   6   8  10     1211.60     1315.61     42.17 o
   7   8  10       28.20       24.24     12.95 o
   8   8  10      345.05      380.27     37.15 o
   9   8  10      104.57      111.79     18.50 o
  10   8  10     2026.55     2065.49     51.72 o
  11   8  10       21.03       15.22     14.73 o
  12   8  10      275.51      252.41     25.06 o
  13   8  10       35.10       54.74     18.26 o
  14   8  10      867.33     1031.44     45.04 o
  15   8  10       74.89       41.83     15.95 o
  16   8  10      105.45      119.21     20.14 o
  17   8  10      109.66      137.85     21.22 o
  18   8  10      776.40      784.76     54.90 o
  19   8  10       94.95       42.07     17.08 o
  20   8  10      104.54      138.25     24.07 o
   0   9  10      464.42      407.24     40.00 o
   1   9  10      434.26      510.19     34.01 o
   2   9  10      431.83      471.34     28.76 o
   3   9  10      647.49      642.88     32.88 o
   4   9  10       10.87       12.44     13.41 o
   5   9  10      606.58      664.43     33.73 o
   6   9  10       16.88       15.98     12.88 o
   7   9  10        1.12        0.00     12.83 o
   8   9  10       62.24       52.26     15.18 o
   9   9  10      208.26      193.80     22.56 o
  10   9  10      304.33      317.52     25.73 o
  11   9  10      402.13      463.74     34.55 o
  12   9  10      122.89      100.57     22.08 o
  13   9  10       93.54      154.77     31.02 o
  14   9  10        0.62       14.30     18.67 o
  15   9  10      294.93      309.39     32.83 o
  16   9  10       35.98       53.14     22.87 o
   0  10  10     1245.70     1381.81     81.08 o
   1  10  10       14.00       29.81     17.02 o
   2  10  10       53.58       50.22     21.08 o
   3  10  10       61.68       75.85     24.84 o
   4  10  10      679.85      690.62     43.71 o
   5  10  10      232.32      197.93     28.99 o
   6  10  10        1.64        6.68     18.28 o
   7  10  10       27.81       21.86     20.94 o
   8  10  10      333.23      369.46     38.31 o
   1   1  11     3454.43     3238.60     31.42 o
   2   1  11      488.57      499.48     14.10 o
   3   1  11     1393.29     1324.95     20.33 o
   4   1  11     3256.09     3344.18     32.29 o
   5   1  11    16586.48    16876.92     93.03 o
   6   1  11      821.15      874.95     20.48 o
   7   1  11      422.77      389.86     13.83 o
   8   1  11      461.54      457.98     14.68 o
   9   1  11       46.62       47.47      8.28 o
  10   1  11      305.96      307.19     16.18 o
  11   1  11     5120.96     5188.11     54.01 o
  12   1  11       14.11       18.35      7.60 o
  13   1  11      151.09      143.19     11.33 o
  14   1  11      320.98      314.63     15.37 o
  15   1  11     1826.54     1860.02     31.53 o
  16   1  11        0.94        2.28      6.97 o
  17   1  11      921.75      954.49     27.17 o
  18   1  11      112.73      108.80     13.17 o
  19   1  11      642.72      683.08     22.81 o
  20   1  11      490.51      514.64     21.13 o
  21   1  11     1013.57      992.71     27.69 o
  22   1  11      287.53      233.49     15.96 o
  23   1  11      895.59      870.19     27.26 o
  24   1  11      265.00      260.30     17.36 o
  25   1  11      310.46      291.60     18.42 o
  26   1  11       88.79       64.06     11.30 o
  27   1  11        4.90        3.67      9.46 o
  28   1  11        0.28       10.86      9.80 o
  29   1  11      131.52       92.78     13.36 o
  30   1  11       24.95       45.75     13.39 o
  31   1  11       77.69       94.37     14.36 o
   1   2  11      393.72      375.69     12.85 o
   2   2  11       35.90       53.30      6.93 o
   3   2  11      723.06      776.18     17.85 o
   4   2  11       52.23       70.78      7.64 o
   5   2  11       97.91       66.22      7.50 o
   6   2  11        0.04        0.00      5.57 o
   7   2  11      190.68      153.82      9.29 o
   8   2  11       51.77       51.99      7.79 o
   9   2  11      435.09      409.28     14.40 o
  10   2  11     2372.14     2384.76     31.39 o
  11   2  11      220.04      157.20     11.47 o
  12   2  11        0.95        0.00      6.50 o
  13   2  11     1631.30     1616.98     29.32 o
  14   2  11      130.82      117.47     11.03 o
  15   2  11        0.47        6.09      7.12 o
  16   2  11       37.54       54.35      9.71 o
  17   2  11      334.16      313.02     16.12 o
  18   2  11      170.77      145.53     12.18 o
  19   2  11      119.77      120.56     12.19 o
  20   2  11      412.70      436.00     19.67 o
  21   2  11       10.23       17.79      9.04 o
  22   2  11      108.05      131.60     13.32 o
  23   2  11       57.40       55.56     10.56 o
  24   2  11      123.53      127.99     13.71 o
  25   2  11       46.49       45.59     10.98 o
  26   2  11      145.87      138.99     14.42 o
  27   2  11      295.68      267.93     18.93 o
  28   2  11       70.60       86.01     13.48 o
  29   2  11        0.98        0.00     10.41 o
  30   2  11        2.12        6.23     11.43 o
  31   2  11       21.89       23.16     13.50 o
   1   3  11       87.02      115.26     11.42 o
   2   3  11      710.01      645.67     22.65 o
   3   3  11     2068.70     1856.64     30.71 o
   4   3  11      158.34      130.71     11.43 o
   5   3  11       14.34       14.23      7.15 o
   6   3  11      650.55      712.25     19.06 o
   7   3  11     1680.31     1734.44     27.90 o
   8   3  11       50.04       28.01      8.07 o
   9   3  11     3969.26     3921.47     44.21 o
  10   3  11       51.31       68.59     11.12 o
  11   3  11     3956.16     4013.31     47.41 o
  12   3  11      190.89      177.61     14.09 o
  13   3  11     3734.92     3867.22     48.33 o
  14   3  11        1.21       21.67      9.25 o
  15   3  11      323.00      336.00     20.44 o
  16   3  11        7.31       12.68      8.39 o
  17   3  11     1428.69     1525.35     41.72 o
  18   3  11      227.30      269.93     17.60 o
  19   3  11     1692.57     1577.68     37.52 o
  20   3  11       36.63       44.63     11.65 o
  21   3  11      128.88      127.74     15.03 o
  22   3  11      185.97      158.85     16.58 o
  23   3  11     1045.67     1070.03     35.36 o
  24   3  11       35.76       71.06     13.18 o
  25   3  11     1140.99     1145.35     37.87 o
  26   3  11        1.51        9.12     11.65 o
  27   3  11        2.65        0.00     11.46 o
  28   3  11       20.34       20.74     13.70 o
  29   3  11      172.56      158.84     18.15 o
  30   3  11        2.09        3.98     14.88 o
   1   4  11        5.37        0.00      8.66 o
   2   4  11     1798.53     1801.75     37.11 o
   3   4  11      255.05      227.69     17.25 o
   4   4  11     2054.14     1906.74     40.30 o
   5   4  11      155.82      169.90     15.37 o
   6   4  11      121.77      122.12     14.26 o
   7   4  11      514.44      570.25     24.88 o
   8   4  11      549.35      628.88     26.11 o
   9   4  11      733.72      603.42     27.21 o
  10   4  11      540.16      512.30     25.89 o
  11   4  11       84.33       48.72     13.78 o
  12   4  11       70.77       41.31     12.93 o
  13   4  11      523.27      514.15     29.95 o
  14   4  11      215.81      160.78     18.55 o
  15   4  11      150.37      124.31     22.11 o
  16   4  11     1016.03      939.29     40.49 o
  17   4  11        0.54       28.73     12.22 o
  18   4  11       17.56       34.65     13.29 o
  19   4  11       44.22       36.69     13.19 o
  20   4  11     1094.91     1088.27     39.87 o
  21   4  11        1.50        3.41     11.81 o
  22   4  11       46.83       30.75     14.22 o
  23   4  11       75.19       66.00     15.72 o
  24   4  11      138.76      134.79     18.58 o
  25   4  11        2.47       17.82     13.55 o
  26   4  11        0.27       37.68     13.97 o
  27   4  11       14.92       41.24     15.47 o
  28   4  11       91.95      119.97     24.56 o
  29   4  11       42.11       40.19     20.48 o
   1   5  11     3412.28     3101.07     51.31 o
   2   5  11      332.40      260.05     18.71 o
   3   5  11     1845.08     1895.29     40.42 o
   4   5  11       91.29       87.69     13.67 o
   5   5  11      917.58      922.95     33.43 o
   6   5  11     1184.99     1198.50     34.90 o
   7   5  11     6617.23     6478.71     77.05 o
   8   5  11      335.23      347.05     22.41 o
   9   5  11      562.39      575.77     28.66 o
  10   5  11       22.22       46.52     13.14 o
  11   5  11      475.11      458.17     28.39 o
  12   5  11      364.20      311.46     24.57 o
  13   5  11       77.03       66.17     15.66 o
  14   5  11      251.09      220.22     23.64 o
  15   5  11      203.78      178.00     20.04 o
  16   5  11        0.05       10.45     12.03 o
  17   5  11      208.44      151.42     20.26 o
  18   5  11       69.21       51.59     16.24 o
  19   5  11       58.06       37.53     14.63 o
  20   5  11        5.06       15.39     14.30 o
  21   5  11       68.75       54.98     17.12 o
  22   5  11       12.41        0.00     12.89 o
  23   5  11       60.64      104.12     18.64 o
  24   5  11       51.65       23.68     15.70 o
  25   5  11       27.28        3.54     15.32 o
  26   5  11       37.22       43.77     16.63 o
  27   5  11      171.61      184.03     32.47 o
   1   6  11      200.92      154.83     17.14 o
   2   6  11     1146.57     1093.34     35.46 o
   3   6  11      253.83      334.25     22.37 o
   4   6  11      540.26      607.98     28.40 o
   5   6  11        7.52       18.30     11.41 o
   6   6  11      547.86      500.16     26.68 o
   7   6  11      452.11      387.30     23.61 o
   8   6  11       36.64       21.23     11.04 o
   9   6  11       27.37       37.70     13.02 o
  10   6  11      498.63      456.31     28.46 o
  11   6  11       27.15       39.37     14.12 o
  12   6  11       62.43      106.40     17.25 o
  13   6  11       86.23      132.29     20.59 o
  14   6  11      121.57      125.31     18.42 o
  15   6  11       28.20       31.57     14.40 o
  16   6  11       80.51       95.14     17.75 o
  17   6  11       18.55       12.98     13.94 o
  18   6  11      149.31       93.47     21.15 o
  19   6  11        6.43       32.02     16.99 o
  20   6  11       28.98       58.73     17.46 o
  21   6  11       12.49       17.39     15.10 o
  22   6  11        2.79       13.24     16.43 o
  23   6  11        7.83       13.98     14.86 o
  24   6  11        9.29       51.80     17.94 o
  25   6  11       11.15       26.32     22.51 o
   1   7  11        3.78       18.00     12.20 o
   2   7  11       25.17       10.02     12.14 o
   3   7  11       37.73       30.23     13.08 o
   4   7  11       24.14       28.06     12.05 o
   5   7  11     1019.49     1100.41     38.11 o
   6   7  11       74.78       73.28     14.98 o
   7   7  11     1350.20     1346.04     41.45 o
   8   7  11      663.89      710.14     34.14 o
   9   7  11      603.98      635.33     33.09 o
  10   7  11        0.90       17.48     15.31 o
  11   7  11     2232.10     2167.11     54.86 o
  12   7  11        0.13       25.81     14.52 o
  13   7  11      574.99      634.53     38.49 o
  14   7  11       82.14      114.29     20.40 o
  15   7  11      453.73      532.23     33.86 o
  16   7  11       88.53       66.48     16.88 o
  17   7  11      514.48      436.80     40.16 o
  18   7  11       24.93       35.30     16.05 o
  19   7  11      187.90      181.46     26.20 o
  20   7  11        6.75        4.86     14.99 o
  21   7  11      350.18      384.14     37.07 o
  22   7  11       23.47       45.83     19.45 o
   1   8  11        0.34        9.01     12.58 o
   2   8  11       22.71       33.17     13.84 o
   3   8  11       76.64       83.83     15.70 o
   4   8  11       94.32       58.13     15.17 o
   5   8  11       79.19       58.59     15.14 o
   6   8  11       50.08       11.36     13.69 o
   7   8  11      243.69      224.60     21.61 o
   8   8  11       10.46       28.51     14.71 o
   9   8  11       28.40       30.23     14.78 o
  10   8  11      259.12      222.07     23.62 o
  11   8  11       32.87       32.13     15.99 o
  12   8  11       62.00       38.17     16.01 o
  13   8  11        3.39        0.00     14.55 o
  14   8  11      166.55      128.90     20.98 o
  15   8  11       19.24       13.53     14.40 o
  16   8  11       12.74       23.44     15.82 o
  17   8  11       28.41       18.43     15.71 o
  18   8  11      194.50      202.42     28.52 o
  19   8  11       46.60       33.89     18.92 o
   1   9  11      118.25      133.29     18.59 o
   2   9  11       45.80       52.44     14.93 o
   3   9  11      836.75      910.05     38.64 o
   4   9  11       28.40       32.49     16.90 o
   5   9  11      173.82      182.06     20.66 o
   6   9  11       68.63       58.69     15.42 o
   7   9  11      525.41      644.04     35.92 o
   8   9  11        3.44       24.13     14.59 o
   9   9  11       80.10       45.79     15.84 o
  10   9  11        5.38        6.01     15.86 o
  11   9  11       19.52       10.99     15.85 o
  12   9  11        0.00       17.63     15.93 o
  13   9  11       67.08       27.26     20.34 o
  14   9  11       26.88       35.76     22.82 o
   1  10  11      130.36       70.01     15.79 o
   2  10  11       48.02       82.72     16.92 o
   3  10  11       14.95       33.48     15.46 o
   4  10  11       97.32      140.11     21.27 o
   5  10  11        2.62       10.46     16.62 o
   0   0  12     2287.46     2254.44     61.63 o
   1   0  12       71.26        0.44     10.91 o
   2   0  12    21168.33    21687.11    152.03 o
   3   0  12      576.59      531.83     21.85 o
   4   0  12     1575.94     1426.72     31.24 o
   5   0  12      253.03      226.39     16.16 o
   6   0  12     3536.64     3349.66     47.65 o
   7   0  12       97.29       88.82     13.33 o
   8   0  12      669.61      712.99     27.26 o
   9   0  12      288.51      389.86     22.43 o
  10   0  12     3754.57     3801.74     58.59 o
  11   0  12     1195.80     1209.66     37.16 o
  12   0  12       93.93       49.16     12.07 o
  13   0  12      153.53      109.10     15.22 o
  14   0  12     8353.73     7875.15    100.67 o
  15   0  12      297.23      322.48     22.83 o
  16   0  12      750.97      680.31     31.19 o
  17   0  12      202.28      157.09     18.18 o
  18   0  12      457.59      392.55     26.69 o
  19   0  12       47.72       33.56     13.60 o
  20   0  12     1220.45     1219.24     42.47 o
  21   0  12      108.29      117.53     17.87 o
  22   0  12     4040.80     3962.94     73.00 o
  23   0  12      498.14      438.79     29.89 o
  24   0  12       35.82       20.96     18.39 o
  25   0  12      379.03      346.78     29.00 o
  26   0  12      540.38      594.30     36.13 o
  27   0  12       38.08       34.09     15.36 o
  28   0  12       62.41       90.75     18.08 o
  29   0  12        5.28        5.36     14.40 o
  30   0  12      622.36      643.36     39.96 o
   0   1  12     9617.64     8934.93     92.77 o
   1   1  12     5879.20     6132.79     46.86 o
   2   1  12      887.09      645.48     16.43 o
   3   1  12     2078.38     2149.84     26.75 o
   4   1  12        0.55        7.03      6.47 o
   5   1  12      374.88      319.20     13.44 o
   6   1  12      108.85       60.54      8.52 o
   7   1  12      677.59      674.33     19.30 o
   8   1  12     2807.08     2541.51     34.14 o
   9   1  12      224.70      201.23     12.65 o
  10   1  12      367.73      479.23     22.65 o
  11   1  12       37.12       14.20      6.90 o
  12   1  12      319.58      318.51     16.32 o
  13   1  12     3660.04     3542.94     41.95 o
  14   1  12      117.37      119.89     11.31 o
  15   1  12     2298.12     2123.38     34.45 o
  16   1  12      310.50      344.20     17.03 o
  17   1  12     1355.94     1294.13     28.52 o
  18   1  12       84.60       79.85     10.68 o
  19   1  12      637.32      555.66     22.38 o
  20   1  12      234.47      299.06     17.20 o
  21   1  12      182.05      140.68     13.30 o
  22   1  12        0.00       15.23      9.17 o
  23   1  12      464.43      395.48     20.48 o
  24   1  12       19.14       17.03     10.15 o
  25   1  12       70.63       76.27     12.34 o
  26   1  12        0.19        5.06      9.70 o
  27   1  12      635.88      552.51     25.33 o
  28   1  12        7.38       19.34     10.18 o
  29   1  12      244.26      270.35     18.95 o
  30   1  12       10.55       27.00     12.29 o
   0   2  12     2557.99     2232.40     47.29 o
   1   2  12     1041.78     1482.51     23.59 o
   2   2  12      302.31      433.27     14.09 o
   3   2  12     2042.44     1742.43     23.71 o
   4   2  12     5588.68     5358.59     43.18 o
   5   2  12      225.84      219.80     10.92 o
   6   2  12        7.94        5.49      5.89 o
   7   2  12       64.08       46.27      7.79 o
   8   2  12     5255.87     5161.45     45.22 o
   9   2  12      233.91      305.60     14.81 o
  10   2  12      293.04      284.72     14.15 o
  11   2  12      460.73      486.74     18.75 o
  12   2  12     7819.74     7626.82     67.41 o
  13   2  12      440.25      451.57     20.40 o
  14   2  12     1647.56     1589.86     28.60 o
  15   2  12        0.22       13.14      7.94 o
  16   2  12     3934.20     3666.64     44.66 o
  17   2  12      256.27      201.78     14.64 o
  18   2  12      671.34      691.82     31.14 o
  19   2  12       69.47       60.59      9.89 o
  20   2  12     3173.57     2981.30     43.28 o
  21   2  12        5.49       40.09      9.97 o
  22   2  12       32.67       28.98     10.23 o
  23   2  12      395.68      375.47     21.86 o
  24   2  12     2170.20     2194.86     42.71 o
  25   2  12       15.93        2.98     10.25 o
  26   2  12        1.97       39.64     11.44 o
  27   2  12        2.60       19.05     10.58 o
  28   2  12      312.98      324.85     21.32 o
  29   2  12        7.42        0.00     10.59 o
  30   2  12       14.67       20.29     14.45 o
   0   3  12     1496.87     1844.91     56.87 o
   1   3  12     2638.51     2287.49     37.64 o
   2   3  12       85.79       50.16      9.64 o
   3   3  12      299.52      418.01     19.21 o
   4   3  12      145.08       90.35     11.10 o
   5   3  12     3758.02     3562.59     45.13 o
   6   3  12        3.48       14.35      7.63 o
   7   3  12      180.72      189.79     14.52 o
   8   3  12      119.27      188.40     14.68 o
   9   3  12     2238.86     1937.66     38.70 o
  10   3  12      649.45      691.37     26.55 o
  11   3  12     1468.96     1626.25     36.60 o
  12   3  12      316.66      292.14     20.74 o
  13   3  12     2644.99     2662.03     47.69 o
  14   3  12      456.68      525.66     26.55 o
  15   3  12     2196.24     2053.02     43.23 o
  16   3  12     1554.40     1473.90     35.04 o
  17   3  12        3.31        9.13      9.26 o
  18   3  12        0.01       20.85     10.46 o
  19   3  12     2454.67     2341.34     44.90 o
  20   3  12        1.34       14.65     10.36 o
  21   3  12      645.76      641.36     28.41 o
  22   3  12      220.71      194.73     17.54 o
  23   3  12        1.52        0.68      9.95 o
  24   3  12      149.36      103.86     15.03 o
  25   3  12      197.16      192.11     18.65 o
  26   3  12      126.58       51.87     13.22 o
  27   3  12       65.11       57.18     13.71 o
  28   3  12       72.76       44.97     13.68 o
  29   3  12       47.20       29.25     16.50 o
   0   4  12      701.00      833.85     42.08 o
   1   4  12      129.40       98.94     13.11 o
   2   4  12     5424.60     5014.28     65.03 o
   3   4  12      386.05      510.93     26.14 o
   4   4  12       73.35       68.76     12.75 o
   5   4  12       35.54       34.23     11.75 o
   6   4  12    11216.65    11014.92    102.01 o
   7   4  12      507.38      522.76     26.42 o
   8   4  12        0.59        0.00      9.34 o
   9   4  12      857.53      932.90     35.61 o
  10   4  12     4590.98     4397.94     73.55 o
  11   4  12       46.43       43.63     13.96 o
  12   4  12      201.80      200.08     19.84 o
  13   4  12      246.88      176.31     20.09 o
  14   4  12      722.78      756.01     36.77 o
  15   4  12        0.07        3.49     12.64 o
  16   4  12      440.95      517.84     32.49 o
  17   4  12     1084.43     1232.07     46.50 o
  18   4  12     1887.03     2018.61     60.77 o
  19   4  12       32.69       56.01     16.15 o
  20   4  12       53.46       31.70     15.43 o
  21   4  12      103.00       54.85     16.58 o
  22   4  12      528.76      549.28     36.79 o
  23   4  12       65.60       73.63     18.64 o
  24   4  12      330.09      372.40     39.53 o
  25   4  12        1.76       42.78     16.98 o
  26   4  12     1285.97     1261.82     54.11 o
  27   4  12       18.24       43.66     16.71 o
  28   4  12       50.85       55.44     23.19 o
   0   5  12      291.35      187.47     24.87 o
   1   5  12     2547.39     2302.92     45.33 o
   2   5  12       10.61       19.95     11.22 o
   3   5  12     2237.89     1997.97     42.55 o
   4   5  12      389.88      369.08     22.47 o
   5   5  12     1887.44     1747.22     42.40 o
   6   5  12       21.05       19.07     13.05 o
   7   5  12     2894.39     2685.58     52.17 o
   8   5  12      276.60      263.63     21.03 o
   9   5  12      295.62      320.27     24.62 o
  10   5  12      999.62     1022.61     41.35 o
  11   5  12       19.91        0.69     11.49 o
  12   5  12       67.48       74.55     14.99 o
  13   5  12      427.50      480.58     30.33 o
  14   5  12        3.09        4.83     12.45 o
  15   5  12      192.64      249.65     25.35 o
  16   5  12        1.90       18.48     13.49 o
  17   5  12      331.32      367.58     28.73 o
  18   5  12      312.84      376.04     29.53 o
  19   5  12       47.45       45.96     21.90 o
  20   5  12        7.87       22.13     14.30 o
  21   5  12      378.13      351.00     29.33 o
  22   5  12      219.99      220.34     26.40 o
  23   5  12      408.06      368.47     30.38 o
  24   5  12        0.36       11.10     15.15 o
  25   5  12       33.80       34.95     16.54 o
  26   5  12        3.66       21.56     21.46 o
   0   6  12      340.08      241.98     28.45 o
   1   6  12      243.19      317.26     22.37 o
   2   6  12      105.17       52.46     13.25 o
   3   6  12      952.55      893.46     33.69 o
   4   6  12     3282.85     3292.76     57.25 o
   5   6  12       11.23       23.97     12.21 o
   6   6  12       43.70       44.03     12.72 o
   7   6  12      219.74      212.80     20.61 o
   8   6  12     4947.04     4844.34     74.28 o
   9   6  12       58.65       57.31     15.16 o
  10   6  12       65.34       74.91     17.11 o
  11   6  12      267.74      305.46     25.33 o
  12   6  12     2960.22     3172.73     74.50 o
  13   6  12      498.74      473.67     31.13 o
  14   6  12      452.07      457.29     30.51 o
  15   6  12       19.06       16.56     15.44 o
  16   6  12     1160.85     1171.57     46.58 o
  17   6  12      102.30       64.99     18.09 o
  18   6  12       49.66       41.37     15.85 o
  19   6  12      159.38      126.39     25.82 o
  20   6  12      785.91      851.75     43.70 o
  21   6  12        3.53       17.05     15.14 o
  22   6  12      241.37      292.06     27.05 o
  23   6  12       43.65       50.35     17.51 o
  24   6  12      602.69      582.50     60.31 o
   0   7  12       24.89       24.34     17.57 o
   1   7  12      156.90      107.42     15.67 o
   2   7  12        0.48        7.59     11.96 o
   3   7  12      634.44      665.82     31.97 o
   4   7  12      102.86       62.30     14.24 o
   5   7  12      335.86      325.06     23.56 o
   6   7  12        4.85        9.15     12.66 o
   7   7  12      434.58      500.02     30.04 o
   8   7  12        0.80        7.83     12.81 o
   9   7  12     1052.89     1137.26     47.19 o
  10   7  12       47.92       50.01     17.64 o
  11   7  12      679.91      759.98     39.65 o
  12   7  12      102.19      116.12     19.54 o
  13   7  12      518.54      608.49     37.63 o
  14   7  12        4.10       49.05     17.10 o
  15   7  12      195.89      176.81     24.08 o
  16   7  12       15.96       13.08     14.44 o
  17   7  12      391.69      427.95     35.93 o
  18   7  12        0.05       25.13     14.35 o
  19   7  12      614.19      748.76     46.44 o
  20   7  12       27.64       62.48     17.57 o
  21   7  12      102.97      122.38     27.97 o
   0   8  12      749.82      812.59     51.64 o
   1   8  12      190.76      191.15     22.28 o
   2   8  12     1647.68     1538.89     46.85 o
   3   8  12       83.70       52.69     15.58 o
   4   8  12       13.36        8.08     13.45 o
   5   8  12      232.55      198.94     20.09 o
   6   8  12     2649.16     2665.23     56.25 o
   7   8  12        7.78       11.78     14.19 o
   8   8  12      112.83       81.37     18.23 o
   9   8  12        4.25        0.00     14.31 o
  10   8  12      674.44      772.50     46.59 o
  11   8  12       11.95       22.25     15.76 o
  12   8  12      152.18      121.63     23.86 o
  13   8  12      211.88      140.59     27.75 o
  14   8  12      730.49      862.14     45.84 o
  15   8  12       98.62      125.22     20.37 o
  16   8  12       54.36      100.33     19.80 o
  17   8  12       11.28        0.00     17.74 o
  18   8  12      612.70      673.17     52.49 o
   0   9  12      119.81      126.54     31.42 o
   1   9  12     1161.83     1160.73     43.71 o
   2   9  12        8.00       28.54     14.45 o
   3   9  12       12.72       27.84     14.34 o
   4   9  12       64.37       71.00     20.16 o
   5   9  12      719.89      731.94     36.78 o
   6   9  12      259.18      257.24     28.33 o
   7   9  12      119.51      162.21     21.07 o
   8   9  12       18.15       33.66     17.46 o
   9   9  12       40.67       65.49     19.51 o
  10   9  12       66.96       54.61     18.19 o
  11   9  12      294.72      333.79     32.99 o
  12   9  12       15.28       12.48     18.29 o
   1   1  13    12869.66    13414.13     78.63 o
   2   1  13      580.38      542.65     17.09 o
   3   1  13     2803.34     2702.54     31.35 o
   4   1  13     2998.06     3065.44     36.76 o
   5   1  13      889.76      840.37     21.76 o
   6   1  13       16.04        0.73      6.26 o
   7   1  13      868.54      777.47     21.10 o
   8   1  13      416.80      394.06     16.71 o
   9   1  13      503.67      531.88     18.76 o
  10   1  13       71.03       51.45      8.72 o
  11   1  13     1217.74     1208.19     28.31 o
  12   1  13      347.59      409.18     21.94 o
  13   1  13      631.32      538.48     20.04 o
  14   1  13      252.33      246.72     14.76 o
  15   1  13       64.04       57.00      9.88 o
  16   1  13      197.39      163.28     13.65 o
  17   1  13     1888.59     1826.25     32.93 o
  18   1  13      136.60      211.61     14.63 o
  19   1  13     1966.31     1831.98     34.11 o
  20   1  13      185.83      204.22     15.25 o
  21   1  13     1372.63     1355.51     32.66 o
  22   1  13       13.97       15.04      9.36 o
  23   1  13      358.13      359.25     19.83 o
  24   1  13       40.37       26.05     10.18 o
  25   1  13      184.89      141.69     14.06 o
  26   1  13       36.27       34.32     10.71 o
  27   1  13       75.91       74.04     12.37 o
  28   1  13       30.12       27.26     11.00 o
  29   1  13      271.77      300.38     20.28 o
   1   2  13      370.46      402.62     14.14 o
   2   2  13       19.45       24.24      7.31 o
   3   2  13       63.70       46.05      8.32 o
   4   2  13     1757.24     1743.87     25.79 o
   5   2  13       33.39       13.34      7.20 o
   6   2  13       36.91       22.40      7.33 o
   7   2  13       32.73       18.85      7.63 o
   8   2  13       17.11       16.17      7.89 o
   9   2  13      150.84      195.12     14.09 o
  10   2  13     1268.66     1254.02     27.09 o
  11   2  13      423.54      445.38     18.17 o
  12   2  13        6.11        4.82      7.87 o
  13   2  13     1774.84     1736.07     34.62 o
  14   2  13      188.27      200.34     14.55 o
  15   2  13      326.62      320.14     17.68 o
  16   2  13      259.08      228.90     15.60 o
  17   2  13      846.06      779.92     26.90 o
  18   2  13        0.32       14.54      9.40 o
  19   2  13        0.25       13.39      9.94 o
  20   2  13      201.25      191.63     15.99 o
  21   2  13      441.71      353.04     20.76 o
  22   2  13       31.80       42.63     11.46 o
  23   2  13       35.27       32.17     11.12 o
  24   2  13     1015.29      985.12     32.80 o
  25   2  13       92.17       56.95     12.66 o
  26   2  13        3.16       24.43     11.63 o
  27   2  13        1.21        8.56     11.07 o
  28   2  13        0.48       19.70     12.23 o
  29   2  13        6.86       48.48     15.55 o
   1   3  13     1508.49     1380.28     35.25 o
   2   3  13       24.73       17.91      9.28 o
   3   3  13     4277.99     4365.35     58.41 o
   4   3  13      168.70      144.58     15.15 o
   5   3  13       74.32       55.70     11.05 o
   6   3  13      108.71       62.97     11.54 o
   7   3  13     3066.74     2999.53     48.03 o
   8   3  13      357.83      402.72     23.04 o
   9   3  13     1964.42     2027.92     40.10 o
  10   3  13       91.68      143.23     15.25 o
  11   3  13      121.05      151.89     15.62 o
  12   3  13       68.33       87.78     12.73 o
  13   3  13      335.46      300.63     20.22 o
  14   3  13      505.34      479.93     26.49 o
  15   3  13      951.33      994.76     34.49 o
  16   3  13       81.98      110.60     16.18 o
  17   3  13     1035.26      975.34     40.26 o
  18   3  13       47.52       86.48     15.41 o
  19   3  13     1044.79     1010.42     37.33 o
  20   3  13        0.32       22.12     12.28 o
  21   3  13      621.99      656.19     33.01 o
  22   3  13       78.99       82.37     14.85 o
  23   3  13      148.43      120.18     17.12 o
  24   3  13       15.15       42.04     13.79 o
  25   3  13      108.56       93.58     17.27 o
  26   3  13        9.36        0.00     12.24 o
  27   3  13        7.05        0.00     13.30 o
  28   3  13      178.99      184.24     26.28 o
   1   4  13        8.28        7.07      9.56 o
   2   4  13      213.58      175.42     16.82 o
   3   4  13      878.40      828.77     31.78 o
   4   4  13     1691.74     1740.63     39.05 o
   5   4  13      423.62      379.05     22.25 o
   6   4  13      680.67      710.34     30.12 o
   7   4  13      146.24      154.66     16.21 o
   8   4  13       11.51       11.05     10.88 o
   9   4  13      614.48      615.95     31.11 o
  10   4  13       83.57       96.36     17.95 o
  11   4  13      644.31      579.38     31.31 o
  12   4  13      502.21      462.59     30.58 o
  13   4  13      631.74      742.94     39.05 o
  14   4  13      791.39      810.65     43.35 o
  15   4  13       17.20       28.60     14.03 o
  16   4  13     1357.64     1336.01     49.48 o
  17   4  13       26.82       50.77     15.68 o
  18   4  13        5.54       37.59     14.82 o
  19   4  13        7.61        0.00     13.09 o
  20   4  13        6.39       11.78     13.82 o
  21   4  13       15.15       11.54     14.76 o
  22   4  13      134.00      107.07     21.24 o
  23   4  13       42.37       40.09     16.27 o
  24   4  13        6.86       21.51     16.08 o
  25   4  13      213.94      149.87     23.72 o
  26   4  13      226.29      224.53     27.06 o
  27   4  13        0.01       31.26     26.39 o
   1   5  13        3.39        0.00      9.65 o
   2   5  13        3.15       34.80     11.37 o
   3   5  13     1631.11     1509.58     38.87 o
   4   5  13      869.06      827.99     33.68 o
   5   5  13     2226.65     2318.00     46.70 o
   6   5  13        3.07       20.82     12.62 o
   7   5  13      119.74       89.45     15.31 o
   8   5  13       55.83       37.95     14.04 o
   9   5  13     1464.49     1544.05     46.89 o
  10   5  13      953.46      951.00     41.49 o
  11   5  13     2705.64     2608.23     57.77 o
  12   5  13       22.32       19.52     13.10 o
  13   5  13        6.32       26.79     13.15 o
  14   5  13      280.00      163.12     21.75 o
  15   5  13      945.45      954.32     43.96 o
  16   5  13       14.25       16.05     13.50 o
  17   5  13      349.72      432.82     30.39 o
  18   5  13        5.24       20.59     13.49 o
  19   5  13       15.94       30.12     15.76 o
  20   5  13       23.35       21.37     14.24 o
  21   5  13       61.03       54.67     16.51 o
  22   5  13       41.85       58.52     17.00 o
  23   5  13      312.80      353.34     29.25 o
  24   5  13        1.25       44.26     16.86 o
  25   5  13      531.41      613.61     61.26 o
   1   6  13       83.63       70.80     13.79 o
   2   6  13       32.53       41.44     13.15 o
   3   6  13       32.61       36.04     12.25 o
   4   6  13      221.68      203.33     19.35 o
   5   6  13      108.57       74.48     13.52 o
   6   6  13      740.00      701.81     39.06 o
   7   6  13       94.19       46.36     14.31 o
   8   6  13        5.29        0.00     13.69 o
   9   6  13      210.15      241.62     23.49 o
  10   6  13        1.81        8.52     14.19 o
  11   6  13      387.14      394.63     28.76 o
  12   6  13       15.23       16.46     13.88 o
  13   6  13      137.16      118.80     19.65 o
  14   6  13       91.72       64.05     17.95 o
  15   6  13      145.62      111.69     19.59 o
  16   6  13      148.88      151.91     21.19 o
  17   6  13      162.70      175.17     22.02 o
  18   6  13       18.94       21.99     14.93 o
  19   6  13       13.42       60.69     17.24 o
  20   6  13      247.87      312.50     29.06 o
  21   6  13      152.79      145.50     22.82 o
  22   6  13       38.60       30.89     16.99 o
  23   6  13        3.31        0.00     29.00 o
   1   7  13       19.79        5.43     11.48 o
   2   7  13       65.53       36.43     14.15 o
   3   7  13      144.17      162.30     20.18 o
   4   7  13      285.11      218.67     21.03 o
   5   7  13      317.44      293.50     23.25 o
   6   7  13      110.77      116.80     18.86 o
   7   7  13      922.08     1022.95     41.14 o
   8   7  13      599.81      661.90     36.91 o
   9   7  13     1222.14     1149.15     45.87 o
  10   7  13       15.47       29.00     17.24 o
  11   7  13     1667.34     1789.70     55.14 o
  12   7  13       50.28       67.94     17.78 o
  13   7  13      238.57      250.64     25.73 o
  14   7  13        8.41       25.67     16.05 o
  15   7  13      234.96      265.63     27.49 o
  16   7  13      246.61      256.79     26.97 o
  17   7  13      965.81     1019.67     46.92 o
  18   7  13       11.98       10.92     19.84 o
  19   7  13       15.10       26.97     17.08 o
  20   7  13      127.14      121.87     30.27 o
   1   8  13       91.60       85.78     16.70 o
   2   8  13        1.41       26.05     13.37 o
   3   8  13       58.43       66.30     18.33 o
   4   8  13        3.41        9.65     13.38 o
   5   8  13       60.45       82.78     17.06 o
   6   8  13        0.04        0.00     12.89 o
   7   8  13        0.81        0.00     14.20 o
   8   8  13      194.58      182.97     23.48 o
   9   8  13       15.26       19.83     15.24 o
  10   8  13        0.21        2.96     14.70 o
  11   8  13       19.11       42.84     16.87 o
  12   8  13       45.16       82.83     18.27 o
  13   8  13       60.50       53.90     17.19 o
  14   8  13        1.33       14.48     15.82 o
  15   8  13       26.64       11.30     21.24 o
  16   8  13       92.85       55.96     22.09 o
   1   9  13       49.16       52.06     15.94 o
   2   9  13        2.19        9.38     13.64 o
   3   9  13      554.08      564.72     42.47 o
   4   9  13       12.18       19.48     15.38 o
   5   9  13       23.22       31.95     15.86 o
   6   9  13        1.67        0.00     14.65 o
   7   9  13      455.59      381.25     31.41 o
   8   9  13       27.40       11.19     16.02 o
   9   9  13      464.05      542.91     45.21 o
  10   9  13       28.45       50.39     20.48 o
   0   0  14     1077.92     1415.48     47.43 o
   1   0  14      572.29      450.06     23.93 o
   2   0  14     5601.86     4763.43     61.66 o
   3   0  14       35.98        4.81     10.39 o
   4   0  14       26.55       57.32     12.53 o
   5   0  14      129.63      154.57     16.55 o
   6   0  14     8549.65     8246.03     91.40 o
   7   0  14     1336.82     1472.87     37.35 o
   8   0  14       84.72       65.70     12.86 o
   9   0  14      204.29      136.01     16.50 o
  10   0  14     3793.67     3779.04     61.66 o
  11   0  14      148.33      178.77     18.09 o
  12   0  14      160.48      175.40     19.80 o
  13   0  14     1030.75      953.85     44.84 o
  14   0  14      513.22      556.60     29.32 o
  15   0  14     1314.38     1237.56     44.27 o
  16   0  14       10.36       18.94     12.32 o
  17   0  14      273.27      268.12     23.14 o
  18   0  14      625.45      700.88     34.82 o
  19   0  14      120.00      130.45     18.35 o
  20   0  14     2803.24     2697.29     60.68 o
  21   0  14        2.70       26.68     13.86 o
  22   0  14      652.80      748.75     37.86 o
  23   0  14      211.25      176.83     21.42 o
  24   0  14      400.21      355.33     28.39 o
  25   0  14        2.44       13.39     14.32 o
  26   0  14     1104.13     1011.67     45.58 o
  27   0  14        7.41        0.00     13.83 o
  28   0  14      131.53      105.05     20.49 o
  29   0  14        2.69        4.83     17.37 o
   0   1  14      274.38      139.75     14.95 o
   1   1  14     1208.00      972.14     20.71 o
   2   1  14     1762.03     1649.04     25.50 o
   3   1  14     8349.37     8053.63     58.78 o
   4   1  14       79.52       66.07      8.68 o
   5   1  14      335.10      243.50     13.49 o
   6   1  14        1.85        0.00      6.51 o
   7   1  14        5.44        3.98      7.42 o
   8   1  14       30.70       44.99      9.17 o
   9   1  14      904.70      930.82     23.21 o
  10   1  14       41.65       37.18      8.67 o
  11   1  14        3.60        2.69      7.04 o
  12   1  14       12.88        3.61      7.20 o
  13   1  14      161.89      167.87     16.47 o
  14   1  14        0.77        7.89      7.93 o
  15   1  14      337.42      329.17     17.20 o
  16   1  14      486.77      485.29     21.27 o
  17   1  14      527.61      591.17     22.66 o
  18   1  14       81.86       67.25     11.04 o
  19   1  14      244.60      288.79     17.36 o
  20   1  14       91.60       81.75     11.54 o
  21   1  14       13.37       14.45      9.22 o
  22   1  14        6.26       21.51      9.59 o
  23   1  14      275.38      269.80     17.77 o
  24   1  14        8.00        0.00      9.31 o
  25   1  14       46.86       36.08     11.05 o
  26   1  14       10.08        2.21     10.34 o
  27   1  14        3.26        1.94     10.55 o
  28   1  14      122.35       80.57     13.77 o
  29   1  14       83.04       25.93     20.33 o
   0   2  14     9197.71     8933.24    187.33 o
   1   2  14      132.95      129.45     13.75 o
   2   2  14       96.07      170.27     14.80 o
   3   2  14      961.64      930.31     27.35 o
   4   2  14     3837.00     3633.34     45.27 o
   5   2  14      655.49      686.57     24.58 o
   6   2  14      931.51      960.90     26.34 o
   7   2  14       34.33       18.17      8.88 o
   8   2  14     1545.72     1447.92     31.23 o
   9   2  14      152.39      203.84     15.18 o
  10   2  14      393.17      417.41     19.54 o
  11   2  14       33.77       44.07      9.16 o
  12   2  14     1205.19     1172.16     29.34 o
  13   2  14      966.77     1040.73     30.02 o
  14   2  14      239.36      251.94     19.93 o
  15   2  14       73.58       65.69     11.11 o
  16   2  14     3428.39     3248.93     47.07 o
  17   2  14        2.19       39.50     11.16 o
  18   2  14     3739.52     3696.59     56.50 o
  19   2  14        6.30       39.84     12.58 o
  20   2  14     3049.98     3046.39     53.09 o
  21   2  14        0.67        8.23     11.05 o
  22   2  14        1.58        3.25     11.20 o
  23   2  14      194.14      162.95     17.40 o
  24   2  14      104.26      120.38     15.76 o
  25   2  14      149.17      102.17     17.75 o
  26   2  14       35.93       30.21     12.79 o
  27   2  14       44.29       34.85     13.27 o
  28   2  14      326.59      293.66     26.17 o
   0   3  14      584.40      514.11     34.55 o
   1   3  14     1743.32     1623.68     38.33 o
   2   3  14      511.45      426.29     22.29 o
   3   3  14       49.15       19.61     10.08 o
   4   3  14        3.95        6.03      9.81 o
   5   3  14     1338.17     1190.91     35.31 o
   6   3  14        1.75       12.41     10.66 o
   7   3  14       37.50       18.88     12.04 o
   8   3  14      157.80      122.87     16.71 o
   9   3  14     4464.59     3864.98     65.24 o
  10   3  14     1151.65     1222.45     40.47 o
  11   3  14      171.51      131.70     17.23 o
  12   3  14      389.31      438.89     32.10 o
  13   3  14      223.31      215.68     21.47 o
  14   3  14       96.06      101.95     18.09 o
  15   3  14      528.77      466.73     29.86 o
  16   3  14      192.38      203.43     19.28 o
  17   3  14        9.52        8.14     10.84 o
  18   3  14       59.63       75.45     14.81 o
  19   3  14      783.95      720.16     34.99 o
  20   3  14       70.65       52.02     15.39 o
  21   3  14      457.88      418.71     27.75 o
  22   3  14       11.34       20.09     13.79 o
  23   3  14       91.39       98.30     19.48 o
  24   3  14       47.04       16.95     14.58 o
  25   3  14      173.73      145.55     21.14 o
  26   3  14      102.52       94.64     18.85 o
  27   3  14       25.96       50.57     24.64 o
   0   4  14       77.52       40.98     22.58 o
   1   4  14      297.82      197.76     16.81 o
   2   4  14     3110.84     2800.45     51.90 o
   3   4  14        8.76       17.49      9.88 o
   4   4  14       18.74       26.01     10.11 o
   5   4  14       21.26       30.79     11.34 o
   6   4  14     8607.23     8299.15     94.89 o
   7   4  14     3224.53     3363.11     70.72 o
   8   4  14      769.71      851.31     35.84 o
   9   4  14      124.57      144.08     18.12 o
  10   4  14       66.59       63.12     14.88 o
  11   4  14      547.42      599.98     34.64 o
  12   4  14      293.93      353.13     26.11 o
  13   4  14      145.55      193.01     21.31 o
  14   4  14     1312.08     1246.61     47.00 o
  15   4  14       50.83       19.88     14.32 o
  16   4  14       45.46       18.56     14.04 o
  17   4  14       55.48       55.41     16.43 o
  18   4  14      791.48      818.17     42.17 o
  19   4  14        2.51       18.89     14.66 o
  20   4  14        6.54        0.31     13.69 o
  21   4  14      257.30      213.58     24.49 o
  22   4  14      570.32      536.58     35.95 o
  23   4  14      176.58      207.08     27.06 o
  24   4  14      206.67      216.05     26.66 o
  25   4  14       89.20       59.57     19.49 o
  26   4  14      308.78      252.08     52.79 o
   0   5  14      448.27      389.17     34.29 o
   1   5  14      397.59      340.36     23.12 o
   2   5  14        3.61       24.56     11.80 o
   3   5  14     2919.26     2886.05     53.37 o
   4   5  14      353.28      227.40     19.88 o
   5   5  14      191.80      135.84     17.93 o
   6   5  14      397.89      326.76     23.59 o
   7   5  14     1429.54     1347.17     45.08 o
   8   5  14      248.43      216.48     21.75 o
   9   5  14      979.05      825.78     37.74 o
  10   5  14        9.57        8.71     12.24 o
  11   5  14       10.60       18.77     13.72 o
  12   5  14        9.48        4.95     12.40 o
  13   5  14      841.55      783.32     51.62 o
  14   5  14       72.67      102.01     18.04 o
  15   5  14      263.86      260.37     26.22 o
  16   5  14        5.19       22.18     13.69 o
  17   5  14       21.28       15.34     14.72 o
  18   5  14      102.90      115.33     19.32 o
  19   5  14      131.04      107.72     19.83 o
  20   5  14        2.60        0.00     14.52 o
  21   5  14       14.39       26.97     15.42 o
  22   5  14        5.66       12.42     14.90 o
  23   5  14      564.15      447.40     33.97 o
  24   5  14       12.80       22.02     25.90 o
   0   6  14     2836.13     2776.82     77.04 o
   1   6  14      122.75       98.30     15.83 o
   2   6  14        1.76        0.00     11.04 o
   3   6  14      156.27      159.55     17.72 o
   4   6  14      382.78      430.15     27.54 o
   5   6  14       82.22       80.92     15.56 o
   6   6  14      465.60      464.34     29.32 o
   7   6  14      349.29      270.42     25.01 o
   8   6  14     1240.47     1275.24     46.63 o
   9   6  14       14.74       28.73     14.65 o
  10   6  14        5.17        3.31     13.79 o
  11   6  14      638.20      696.86     52.73 o
  12   6  14     1632.66     1494.31     51.18 o
  13   6  14        6.77       36.18     15.08 o
  14   6  14      155.96      140.35     23.77 o
  15   6  14       35.38       40.76     16.83 o
  16   6  14     1354.51     1126.90     51.07 o
  17   6  14       46.99       45.27     16.20 o
  18   6  14       21.62       11.62     15.91 o
  19   6  14       40.52       31.17     16.29 o
  20   6  14     1040.54     1017.98     52.37 o
  21   6  14       18.51       23.83     21.45 o
  22   6  14        0.29        0.00     26.10 o
   0   7  14       60.60       85.14     21.88 o
   1   7  14      132.97       82.79     16.22 o
   2   7  14        7.25       20.09     13.42 o
   3   7  14       19.48       21.54     13.44 o
   4   7  14      365.51      324.02     26.00 o
   5   7  14      196.27      167.84     20.71 o
   6   7  14       11.11        0.00     16.91 o
   7   7  14      451.39      432.17     34.54 o
   8   7  14       15.80       18.77     14.81 o
   9   7  14      936.69      920.99     42.93 o
  10   7  14      140.94       94.12     19.71 o
  11   7  14      433.82      374.19     29.86 o
  12   7  14        8.64       11.66     15.61 o
  13   7  14      225.49      185.74     23.41 o
  14   7  14      199.75      150.30     23.98 o
  15   7  14       53.35       22.78     17.08 o
  16   7  14       67.26       78.87     18.93 o
  17   7  14      143.97      105.70     20.12 o
  18   7  14        6.73       52.37     24.09 o
  19   7  14       42.46       69.77     30.21 o
   0   8  14        3.91       39.50     21.43 o
   1   8  14       39.21       43.10     14.24 o
   2   8  14      872.91      888.24     38.83 o
   3   8  14       77.16       70.71     15.91 o
   4   8  14        0.31        5.00     13.83 o
   5   8  14      170.00      102.64     19.90 o
   6   8  14      809.49      965.66     45.01 o
   7   8  14       55.27      119.22     20.91 o
   8   8  14      292.80      259.58     27.68 o
   9   8  14        0.58       20.56     14.79 o
  10   8  14      521.86      552.88     38.68 o
  11   8  14       73.11       51.28     17.89 o
  12   8  14      124.69       88.33     19.79 o
  13   8  14       13.84        9.59     16.61 o
  14   8  14      814.03      903.36     54.66 o
   0   9  14      216.67      246.95     33.88 o
   1   9  14      130.05      102.60     18.21 o
   2   9  14        5.13        0.00     13.19 o
   3   9  14      332.33      321.48     27.20 o
   4   9  14       93.92       59.94     17.41 o
   5   9  14       20.98       20.37     16.03 o
   6   9  14       12.61        6.74     16.71 o
   7   9  14       65.69       53.44     20.44 o
   1   1  15      780.74      718.53     22.85 o
   2   1  15      637.24      691.38     20.31 o
   3   1  15     7076.30     6856.34     58.43 o
   4   1  15      286.46      326.74     19.63 o
   5   1  15     1725.24     1504.73     30.42 o
   6   1  15      102.53       87.04     10.06 o
   7   1  15      288.18      311.94     16.84 o
   8   1  15       32.35       28.22      8.68 o
   9   1  15       86.07       70.48      9.47 o
  10   1  15       14.93       11.43      8.14 o
  11   1  15      281.54      334.16     16.85 o
  12   1  15      116.16       81.47      9.94 o
  13   1  15      135.70      130.33     12.74 o
  14   1  15      221.01      277.55     18.08 o
  15   1  15     2939.54     2949.45     42.46 o
  16   1  15      201.97      225.53     15.64 o
  17   1  15     1178.28     1191.87     31.48 o
  18   1  15        2.03       20.10      9.64 o
  19   1  15       66.87       33.69     10.18 o
  20   1  15       97.93       75.27     11.46 o
  21   1  15     1178.77     1168.58     33.07 o
  22   1  15      187.03      207.18     17.21 o
  23   1  15      195.80      154.96     15.36 o
  24   1  15       14.80       11.49     10.86 o
  25   1  15       19.26       40.98     11.58 o
  26   1  15        3.17        4.47     11.15 o
  27   1  15       66.72       67.19     13.59 o
   1   2  15      113.57       90.57     13.23 o
   2   2  15       66.63       57.68     12.37 o
   3   2  15      352.02      346.92     24.31 o
   4   2  15        0.24        8.65      9.00 o
   5   2  15       27.36        5.80      9.86 o
   6   2  15      139.34      157.82     15.64 o
   7   2  15        0.24       21.61     10.03 o
   8   2  15        2.43       22.70      9.91 o
   9   2  15        7.41        8.81      9.90 o
  10   2  15       58.31       35.90     12.91 o
  11   2  15       50.36       42.92     11.68 o
  12   2  15       55.98       62.47     13.03 o
  13   2  15       37.51       23.93     11.32 o
  14   2  15        2.18       12.98     11.87 o
  15   2  15      176.88      183.46     17.85 o
  16   2  15      878.51      860.65     32.38 o
  17   2  15        0.50        0.00     10.44 o
  18   2  15        0.32        5.94     11.67 o
  19   2  15       96.65       62.43     13.86 o
  20   2  15       53.37       50.38     12.30 o
  21   2  15       66.19       40.73     13.12 o
  22   2  15        6.51       34.99     12.92 o
  23   2  15       13.21       22.58     12.70 o
  24   2  15        1.12        7.87     11.63 o
  25   2  15        3.18       23.39     12.78 o
  26   2  15        4.33        0.00     13.90 o
  27   2  15       41.92       34.79     17.24 o
   1   3  15       76.65       33.51     10.82 o
   2   3  15      624.45      591.55     26.36 o
   3   3  15     6310.41     5770.27     80.24 o
   4   3  15       49.78       33.20     12.31 o
   5   3  15      230.12      268.26     21.18 o
   6   3  15     1686.37     1808.28     44.57 o
   7   3  15      199.50      168.67     20.03 o
   8   3  15      341.34      332.68     24.26 o
   9   3  15      422.67      429.20     26.90 o
  10   3  15      249.36      295.66     25.60 o
  11   3  15       77.84       79.08     15.22 o
  12   3  15      283.28      296.72     24.75 o
  13   3  15      465.89      503.05     32.01 o
  14   3  15       60.64       84.09     16.08 o
  15   3  15     2378.52     2172.35     56.85 o
  16   3  15       15.75       26.11     14.31 o
  17   3  15     1503.42     1458.59     58.19 o
  18   3  15       90.14       67.05     16.04 o
  19   3  15      707.64      661.94     39.98 o
  20   3  15       37.12       56.62     17.03 o
  21   3  15      441.01      428.52     38.21 o
  22   3  15      129.61      161.07     26.93 o
  23   3  15      224.89      209.38     24.27 o
  24   3  15        1.35       19.16     14.82 o
  25   3  15      522.73      566.27     38.55 o
  26   3  15        3.65       52.10     33.09 o
   1   4  15       18.47       23.21     10.59 o
   2   4  15       41.42       38.82     14.76 o
   3   4  15      100.21       73.06     13.63 o
   4   4  15      150.49      148.50     16.68 o
   5   4  15       90.75       69.59     16.31 o
   6   4  15      660.58      693.66     33.94 o
   7   4  15       39.38       74.92     14.93 o
   8   4  15     2196.23     2107.88     63.45 o
   9   4  15      164.14      164.87     18.79 o
  10   4  15      458.03      510.73     32.82 o
  11   4  15       32.34       37.68     13.78 o
  12   4  15       51.42       68.38     16.06 o
  13   4  15       31.78       33.88     18.63 o
  14   4  15      274.79      280.50     25.88 o
  15   4  15      129.67      152.36     22.02 o
  16   4  15       48.31       30.31     15.24 o
  17   4  15       48.50       67.48     16.47 o
  18   4  15      104.96      129.55     20.50 o
  19   4  15        2.59       20.68     13.65 o
  20   4  15        3.32       38.73     16.22 o
  21   4  15       14.30       18.11     15.25 o
  22   4  15      127.59      159.28     22.22 o
  23   4  15      125.06       86.38     18.87 o
  24   4  15       10.41        0.85     21.69 o
  25   4  15      148.10      188.31     40.46 o
   1   5  15     1512.31     1411.29     40.90 o
   2   5  15      171.81      136.58     16.22 o
   3   5  15      865.77      903.24     36.21 o
   4   5  15       38.57       49.62     13.35 o
   5   5  15      861.79      956.95     43.90 o
   6   5  15       29.51       12.11     13.29 o
   7   5  15      587.58      728.85     36.20 o
   8   5  15      323.62      297.28     24.91 o
   9   5  15     1047.32     1012.01     41.98 o
  10   5  15       10.17       23.54     13.27 o
  11   5  15      741.14      848.31     39.83 o
  12   5  15       48.77       30.75     17.14 o
  13   5  15      224.39      172.16     26.43 o
  14   5  15       74.52       67.58     23.22 o
  15   5  15      438.99      482.77     33.17 o
  16   5  15       14.59       16.28     14.98 o
  17   5  15        8.31       14.25     15.08 o
  18   5  15        4.89       35.80     15.88 o
  19   5  15        1.27       12.60     14.64 o
  20   5  15       49.13       17.13     15.91 o
  21   5  15      122.19      150.26     23.95 o
  22   5  15        0.03        6.47     31.08 o
  23   5  15       34.80       45.75     29.89 o
   1   6  15       13.42       38.36     12.87 o
   2   6  15     1451.28     1375.15     42.64 o
   3   6  15        0.79       31.32     13.44 o
   4   6  15       57.77        2.98     12.80 o
   5   6  15      559.52      535.17     39.37 o
   6   6  15       21.36        0.00     12.08 o
   7   6  15        9.88       10.62     14.14 o
   8   6  15      121.52      103.48     18.74 o
   9   6  15       18.38        0.00     13.43 o
  10   6  15       65.04       55.24     16.45 o
  11   6  15       55.28       69.93     17.64 o
  12   6  15      180.34      145.82     20.78 o
  13   6  15      245.58      238.61     29.67 o
  14   6  15        0.01        7.15     14.60 o
  15   6  15        0.00       16.47     15.36 o
  16   6  15       17.26       40.02     17.84 o
  17   6  15      199.43      189.43     27.07 o
  18   6  15       19.15       31.47     17.03 o
  19   6  15        2.33        0.00     15.74 o
  20   6  15        7.58        0.00     34.79 o
   1   7  15       27.75       33.81     14.35 o
   2   7  15        4.70       25.07     13.36 o
   3   7  15      258.23      274.92     25.20 o
   4   7  15      147.73      172.59     21.77 o
   5   7  15      831.86      760.01     40.20 o
   6   7  15       24.20       43.37     16.45 o
   7   7  15      333.65      321.03     28.26 o
   8   7  15        6.87       16.23     15.53 o
   9   7  15      239.41      254.18     25.81 o
  10   7  15        0.30       25.48     16.72 o
  11   7  15      586.73      564.75     40.17 o
  12   7  15       68.95       79.71     18.57 o
  13   7  15      295.27      315.34     28.54 o
  14   7  15       22.50       15.33     15.64 o
  15   7  15      118.25       63.31     18.33 o
  16   7  15       70.98       79.23     27.94 o
  17   7  15      174.54      172.11     39.51 o
   1   8  15       23.91       18.10     13.74 o
   2   8  15        3.99       11.87     13.90 o
   3   8  15        1.31       12.03     13.54 o
   4   8  15        9.74       22.26     14.85 o
   5   8  15        7.81        3.97     15.34 o
   6   8  15      108.14       92.69     20.10 o
   7   8  15        0.32       14.70     15.16 o
   8   8  15       71.07       55.59     17.70 o
   9   8  15       94.30      126.52     20.68 o
  10   8  15        3.04        2.58     16.98 o
  11   8  15       15.78        0.00     16.81 o
  12   8  15        8.16       22.77     21.83 o
   0   0  16     8551.83     8253.86    126.12 o
   1   0  16     5571.96     5758.74     76.57 o
   2   0  16     2215.96     2344.53     48.35 o
   3   0  16     2015.14     1878.74     43.62 o
   4   0  16       24.06       24.02     13.03 o
   5   0  16      654.80      701.43     30.90 o
   6   0  16     3432.75     3561.99     60.91 o
   7   0  16      171.60      259.82     27.46 o
   8   0  16     1199.01     1199.61     38.55 o
   9   0  16      582.05      524.86     30.40 o
  10   0  16      866.49      858.84     35.18 o
  11   0  16      994.47      940.05     36.57 o
  12   0  16      347.89      328.10     37.98 o
  13   0  16      401.51      414.82     27.65 o
  14   0  16      176.63      146.35     18.65 o
  15   0  16     1196.98     1331.82     49.94 o
  16   0  16      119.48       77.70     15.58 o
  17   0  16      567.04      552.44     32.69 o
  18   0  16     1235.91     1304.39     46.56 o
  19   0  16      395.49      276.72     24.94 o
  20   0  16       82.08       75.44     16.79 o
  21   0  16       46.74       29.34     15.53 o
  22   0  16       54.59       63.19     20.64 o
  23   0  16      125.33      108.53     20.34 o
  24   0  16       89.49       57.49     17.72 o
  25   0  16      118.44       99.19     19.49 o
  26   0  16      826.37      751.36     43.80 o
   0   1  16      559.61      630.34     31.39 o
   1   1  16      879.31     1145.76     25.40 o
   2   1  16     1797.96     1870.75     30.45 o
   3   1  16      104.34       72.25     10.08 o
   4   1  16     2640.14     2447.20     35.79 o
   5   1  16       33.23       42.98     10.73 o
   6   1  16        2.41        0.00      7.40 o
   7   1  16      514.60      446.42     19.42 o
   8   1  16      241.64      218.17     15.94 o
   9   1  16       93.88      112.18     11.49 o
  10   1  16      511.04      432.46     19.60 o
  11   1  16        1.50       13.48      8.59 o
  12   1  16      366.42      390.35     20.65 o
  13   1  16     1075.00     1013.81     31.60 o
  14   1  16      956.12      950.73     30.40 o
  15   1  16      941.27      908.31     28.86 o
  16   1  16      127.18       89.30     12.70 o
  17   1  16        5.82        0.00      9.75 o
  18   1  16       42.38       41.25     11.38 o
  19   1  16      448.55      394.74     22.45 o
  20   1  16      306.08      271.26     22.56 o
  21   1  16       30.42       42.40     11.41 o
  22   1  16      344.30      336.63     29.24 o
  23   1  16       23.27       26.81     10.93 o
  24   1  16       80.72       57.18     13.50 o
  25   1  16        5.62        0.00     11.56 o
  26   1  16      134.80      109.34     17.77 o
   0   2  16     2401.77     2826.26     95.69 o
   1   2  16      531.91      621.47     26.37 o
   2   2  16      966.15      831.48     33.14 o
   3   2  16      375.61      452.70     24.86 o
   4   2  16       46.35       62.79     13.04 o
   5   2  16      254.54      278.85     20.81 o
   6   2  16     1605.74     1475.90     36.82 o
   7   2  16      725.18      699.09     28.46 o
   8   2  16     1265.83     1285.44     35.87 o
   9   2  16      252.22      203.76     18.42 o
  10   2  16      373.90      414.55     23.58 o
  11   2  16      814.12      807.16     31.66 o
  12   2  16     3592.50     3367.39     68.74 o
  13   2  16      537.32      542.60     27.92 o
  14   2  16      744.45      753.50     33.97 o
  15   2  16     1258.83     1270.61     40.31 o
  16   2  16     1557.25     1623.35     44.28 o
  17   2  16      673.83      715.90     32.96 o
  18   2  16      153.44      146.18     18.85 o
  19   2  16       26.02       65.79     14.38 o
  20   2  16      521.46      570.67     31.42 o
  21   2  16      283.52      282.17     24.31 o
  22   2  16        5.09        0.00     12.46 o
  23   2  16       46.59       70.48     15.70 o
  24   2  16      533.12      524.65     32.14 o
  25   2  16       25.42       21.40     15.19 o
  26   2  16       38.33       30.97     18.02 o
   0   3  16      120.22      132.07     21.66 o
   1   3  16       33.58        3.13      9.92 o
   2   3  16       27.91       44.64     12.06 o
   3   3  16       41.69       58.68     15.10 o
   4   3  16      251.97      274.45     23.23 o
   5   3  16     1098.91     1016.57     38.24 o
   6   3  16     2187.15     2077.07     49.05 o
   7   3  16       34.74       62.40     14.54 o
   8   3  16     3046.84     2756.92     57.21 o
   9   3  16        6.79       26.01     12.63 o
  10   3  16        8.20       10.33     11.94 o
  11   3  16       34.30       31.17     13.72 o
  12   3  16        3.47        8.88     12.74 o
  13   3  16      156.60      199.14     23.63 o
  14   3  16     1538.90     1424.37     48.36 o
  15   3  16     1185.23     1120.83     47.05 o
  16   3  16      121.42      154.04     20.74 o
  17   3  16       37.95       47.32     16.84 o
  18   3  16      239.25      251.79     25.02 o
  19   3  16       17.00       21.55     16.43 o
  20   3  16      100.26       83.79     17.87 o
  21   3  16       87.37       63.83     16.86 o
  22   3  16      175.19      202.04     26.27 o
  23   3  16        0.20        1.80     15.91 o
  24   3  16       76.57       79.47     19.90 o
  25   3  16       37.88       36.33     27.87 o
   0   4  16     1207.82     1076.63     62.74 o
   1   4  16      196.52      177.47     16.98 o
   2   4  16      829.88      790.74     33.57 o
   3   4  16     1382.91     1517.90     44.94 o
   4   4  16      360.02      378.93     26.42 o
   5   4  16      409.51      386.83     26.78 o
   6   4  16     2414.47     2328.08     56.51 o
   7   4  16        9.50       21.15     13.19 o
   8   4  16        2.34       36.34     12.91 o
   9   4  16     1674.30     1676.34     49.86 o
  10   4  16     1826.60     1991.60     54.49 o
  11   4  16     2084.63     1906.48     59.49 o
  12   4  16      251.03      283.77     26.59 o
  13   4  16        1.48       29.34     15.08 o
  14   4  16       83.31      166.28     22.53 o
  15   4  16      130.37       91.34     25.32 o
  16   4  16      190.69      176.28     24.44 o
  17   4  16       20.66        3.58     14.86 o
  18   4  16      439.25      427.59     31.69 o
  19   4  16       70.54       61.20     18.27 o
  20   4  16      142.04      108.57     21.33 o
  21   4  16      150.44      163.59     22.65 o
  22   4  16      526.91      537.54     36.99 o
  23   4  16       59.37       66.14     29.41 o
   0   5  16      452.64      472.37     38.32 o
   1   5  16      187.25      228.15     23.79 o
   2   5  16      317.70      406.23     28.10 o
   3   5  16       12.58       17.90     12.35 o
   4   5  16      375.77      497.43     31.12 o
   5   5  16       44.06       59.27     16.25 o
   6   5  16      205.36      235.58     27.61 o
   7   5  16      269.60      256.74     23.42 o
   8   5  16      725.94      707.43     36.81 o
   9   5  16      695.86      688.15     36.94 o
  10   5  16      921.72      832.70     46.45 o
  11   5  16        1.75       34.85     14.79 o
  12   5  16      310.96      260.28     24.62 o
  13   5  16      123.53      163.95     21.51 o
  14   5  16       19.40       15.96     15.31 o
  15   5  16        1.34        0.00     12.28 o
  16   5  16       21.05       30.93     15.95 o
  17   5  16        9.91        7.16     14.63 o
  18   5  16        7.51        0.00     13.43 o
  19   5  16      259.51      316.61     29.18 o
  20   5  16      258.48      288.67     29.86 o
  21   5  16       34.70       70.13     29.33 o
   0   6  16      396.32      464.05     40.78 o
   1   6  16        1.53        8.01     12.16 o
   2   6  16      183.34      150.41     22.58 o
   3   6  16      518.05      590.67     33.77 o
   4   6  16     1113.91     1172.32     46.36 o
   5   6  16      732.69      723.47     38.98 o
   6   6  16       26.39       16.23     15.64 o
   7   6  16      413.16      405.34     31.93 o
   8   6  16      458.53      498.21     33.71 o
   9   6  16      394.37      394.14     31.02 o
  10   6  16      389.93      396.17     32.27 o
  11   6  16       11.43        1.55     18.52 o
  12   6  16      618.19      673.50     39.45 o
  13   6  16        1.80       17.00     15.17 o
  14   6  16      158.29      106.14     20.51 o
  15   6  16      509.15      446.56     31.92 o
  16   6  16      526.35      594.64     42.42 o
  17   6  16      470.06      475.78     35.23 o
  18   6  16       91.63       60.88     29.23 o
  19   6  16        6.31       41.57     27.63 o
   0   7  16      101.22       87.64     22.41 o
   1   7  16      164.89      162.91     24.46 o
   2   7  16      585.78      611.13     34.47 o
   3   7  16       23.83       56.55     15.80 o
   4   7  16      146.34      128.51     24.14 o
   5   7  16        0.58        0.00     13.22 o
   6   7  16       60.00       56.13     17.44 o
   7   7  16       90.53       91.19     19.25 o
   8   7  16      698.06      606.36     37.96 o
   9   7  16      127.45       96.25     20.37 o
  10   7  16       32.26       46.52     17.26 o
  11   7  16       21.25        4.29     15.07 o
  12   7  16       34.68       10.26     16.20 o
  13   7  16      100.88       94.89     20.50 o
  14   7  16      304.89      298.20     37.20 o
  15   7  16       34.85       90.19     31.50 o
   0   8  16      111.42       87.62     23.35 o
   1   8  16      595.17      624.21     38.31 o
   2   8  16      698.17      744.00     39.69 o
   3   8  16       32.76       67.33     18.00 o
   4   8  16        0.37       10.91     14.45 o
   5   8  16      115.41      107.66     19.90 o
   6   8  16       63.84       43.45     18.27 o
   7   8  16       87.69       74.32     19.45 o
   8   8  16      182.04      238.30     30.47 o
   9   8  16       25.90       40.83     31.34 o
   1   1  17      542.63      469.43     22.51 o
   2   1  17       32.05       59.11     10.71 o
   3   1  17      406.00      438.41     21.55 o
   4   1  17       81.42       94.79     12.52 o
   5   1  17      478.25      502.79     24.97 o
   6   1  17       37.36       19.96      9.91 o
   7   1  17      392.02      357.98     24.82 o
   8   1  17      663.46      662.79     29.39 o
   9   1  17     1974.34     1937.67     52.73 o
  10   1  17      146.01      225.57     16.56 o
  11   1  17     2969.94     2835.51     49.53 o
  12   1  17      265.60      260.06     18.05 o
  13   1  17        2.98       39.93     11.49 o
  14   1  17      156.56      137.05     17.58 o
  15   1  17      512.35      548.15     24.67 o
  16   1  17       12.21       14.29     10.42 o
  17   1  17      787.80      820.61     31.90 o
  18   1  17       12.24       23.95     12.04 o
  19   1  17       39.32       56.80     12.91 o
  20   1  17       73.69       74.14     13.70 o
  21   1  17      238.05      240.36     20.66 o
  22   1  17       23.15       36.90     12.62 o
  23   1  17       39.21       35.83     13.00 o
  24   1  17       89.65       85.80     15.26 o
  25   1  17      247.75      222.78     29.83 o
   1   2  17      403.64      450.93     30.57 o
   2   2  17      509.23      550.95     28.90 o
   3   2  17      594.14      607.22     30.17 o
   4   2  17      240.16      219.66     19.82 o
   5   2  17      402.52      467.27     27.76 o
   6   2  17      224.73      154.26     17.96 o
   7   2  17       94.03      106.38     16.14 o
   8   2  17       25.59       23.71     12.60 o
   9   2  17      290.87      273.82     24.49 o
  10   2  17       17.30       19.66     13.49 o
  11   2  17      202.67      208.97     25.56 o
  12   2  17       67.75       87.67     17.22 o
  13   2  17       51.99       43.80     14.12 o
  14   2  17      237.25      230.39     22.78 o
  15   2  17       48.10       75.88     18.22 o
  16   2  17      433.10      384.00     27.09 o
  17   2  17        7.30       32.48     13.97 o
  18   2  17        6.94        6.21     14.16 o
  19   2  17       75.15       64.65     16.68 o
  20   2  17        4.20        2.24     13.80 o
  21   2  17        1.52       11.23     16.05 o
  22   2  17       15.98       42.88     15.11 o
  23   2  17       29.86       10.68     14.77 o
  24   2  17        0.39       33.98     17.10 o
   1   3  17      558.56      564.70     28.76 o
   2   3  17      296.60      275.35     22.60 o
   3   3  17     1640.26     1658.10     48.69 o
   4   3  17       29.50       46.56     15.07 o
   5   3  17        2.25        0.00     11.52 o
   6   3  17       12.68        1.98     12.54 o
   7   3  17     1477.65     1591.65     47.64 o
   8   3  17      304.82      360.00     26.01 o
   9   3  17     1053.01      983.62     40.26 o
  10   3  17       64.50       34.95     14.84 o
  11   3  17      265.39      315.07     25.50 o
  12   3  17      136.05      143.47     19.80 o
  13   3  17     1546.28     1500.03     51.34 o
  14   3  17       47.50       48.60     14.61 o
  15   3  17      157.50      197.03     23.91 o
  16   3  17        2.37        3.09     13.31 o
  17   3  17       45.99       49.71     15.89 o
  18   3  17        0.06        3.85     13.51 o
  19   3  17      321.47      293.37     38.78 o
  20   3  17       30.08       27.26     15.55 o
  21   3  17       72.83       29.65     16.67 o
  22   3  17        4.28       23.76     16.73 o
  23   3  17      124.66      127.39     27.47 o
   1   4  17      112.31       79.27     15.09 o
   2   4  17      367.72      344.84     24.71 o
   3   4  17      466.48      500.86     33.04 o
   4   4  17      139.22       82.67     17.71 o
   5   4  17        0.25        0.00     11.71 o
   6   4  17        0.04        4.41     12.43 o
   7   4  17       65.37       57.75     14.99 o
   8   4  17      330.67      242.64     23.29 o
   9   4  17        1.21       10.49     12.73 o
  10   4  17       63.47       74.49     18.03 o
  11   4  17       65.97       66.10     20.87 o
  12   4  17       13.48        2.39     13.01 o
  13   4  17       49.60       90.08     18.40 o
  14   4  17        3.36       26.27     16.35 o
  15   4  17        0.57       22.54     15.04 o
  16   4  17      483.33      514.02     39.10 o
  17   4  17      272.47      306.45     45.50 o
  18   4  17       13.47       18.17     15.62 o
  19   4  17        3.37       25.49     15.13 o
  20   4  17        5.11       14.46     20.91 o
  21   4  17        3.38        0.00     18.83 o
  22   4  17       24.45       10.26     29.21 o
   1   5  17      293.49      313.21     24.20 o
   2   5  17        9.32       27.85     12.88 o
   3   5  17      427.42      372.17     27.69 o
   4   5  17      393.06      399.37     30.24 o
   5   5  17      722.63      694.04     36.87 o
   6   5  17      212.66      198.00     25.22 o
   7   5  17      804.19      812.38     39.82 o
   8   5  17      365.36      359.01     27.94 o
   9   5  17       75.28       73.83     20.16 o
  10   5  17        5.20       27.19     15.34 o
  11   5  17      155.22       93.69     19.59 o
  12   5  17        2.73        2.32     13.00 o
  13   5  17      233.01      215.65     24.78 o
  14   5  17      118.41      117.73     20.71 o
  15   5  17      146.23      136.21     24.40 o
  16   5  17       60.67       58.37     23.81 o
  17   5  17      235.27      280.16     34.79 o
  18   5  17       14.80       30.03     15.82 o
  19   5  17      210.23      233.01     50.29 o
  20   5  17        5.13       41.73     44.38 o
   1   6  17        6.99        4.64     13.15 o
   2   6  17       19.27       13.31     14.27 o
   3   6  17      117.74      119.73     19.66 o
   4   6  17        9.73       21.94     15.54 o
   5   6  17      210.13      264.22     25.46 o
   6   6  17      496.57      486.64     36.50 o
   7   6  17        7.33       19.73     14.67 o
   8   6  17       68.54       45.22     17.00 o
   9   6  17        0.25        7.66     14.18 o
  10   6  17       80.87      104.51     20.66 o
  11   6  17      148.47      111.49     20.60 o
  12   6  17        9.44       38.99     15.37 o
  13   6  17      168.81      160.42     21.93 o
  14   6  17       23.91        9.10     16.23 o
  15   6  17       12.99        0.00     15.24 o
  16   6  17       21.93       45.52     28.70 o
  17   6  17       25.89       40.10     29.45 o
   1   7  17     1091.56     1206.07     47.23 o
   2   7  17        5.98       24.11     16.87 o
   3   7  17        1.21        0.00     14.82 o
   4   7  17      210.78      190.92     23.97 o
   5   7  17      101.49       73.12     19.26 o
   6   7  17       26.91       18.85     15.78 o
   7   7  17      234.56      188.21     27.84 o
   8   7  17      242.42      252.16     27.22 o
   9   7  17      176.08      164.71     23.31 o
  10   7  17      126.20       40.19     19.03 o
  11   7  17      253.10      172.63     27.26 o
  12   7  17       89.18       45.74     24.08 o
  13   7  17       89.15       79.42     33.97 o
   1   8  17        2.29       49.23     23.68 o
   2   8  17        2.40       55.94     23.66 o
   3   8  17       62.23      125.69     27.51 o
   4   8  17      190.38       91.12     26.85 o
   5   8  17        1.20       25.96     23.43 o
   0   0  18     1753.32     1501.34     62.94 o
   1   0  18     3644.44     3713.14     68.35 o
   2   0  18     1330.46     1463.34     42.06 o
   3   0  18       31.69       59.76     15.46 o
   4   0  18     1288.13     1376.09     41.65 o
   5   0  18     2262.57     2345.88     51.95 o
   6   0  18      821.87      921.19     39.01 o
   7   0  18     1658.30     1888.80     48.23 o
   8   0  18     1621.30     1461.38     43.56 o
   9   0  18      390.55      483.95     31.37 o
  10   0  18      419.24      512.73     30.52 o
  11   0  18     1359.53     1521.14     45.91 o
  12   0  18     1781.81     1624.56     51.09 o
  13   0  18     3468.61     3536.32     68.98 o
  14   0  18     1480.14     1537.87     48.61 o
  15   0  18      131.90      132.69     19.17 o
  16   0  18      400.97      353.64     30.45 o
  17   0  18       20.59        9.74     14.27 o
  18   0  18      682.85      663.65     37.91 o
  19   0  18       53.11       71.37     18.52 o
  20   0  18       12.63       25.94     16.09 o
  21   0  18      218.13      197.32     24.88 o
  22   0  18      268.61      294.32     32.66 o
  23   0  18      547.20      457.65     40.48 o
  24   0  18      252.29      204.49     35.15 o
   0   1  18     4710.01     4955.75    191.60 o
   1   1  18      165.99      148.68     19.92 o
   2   1  18     1439.92     1559.53     41.89 o
   3   1  18       45.73       55.15     13.44 o
   4   1  18      290.16      388.69     25.14 o
   5   1  18       52.59       74.53     13.28 o
   6   1  18      773.38      915.62     34.11 o
   7   1  18      333.41      297.90     22.19 o
   8   1  18      208.25      324.40     21.87 o
   9   1  18       51.41       83.14     14.41 o
  10   1  18     1631.67     1789.42     42.81 o
  11   1  18       19.47       15.31     12.40 o
  12   1  18      621.30      672.55     30.95 o
  13   1  18       81.47       69.22     14.68 o
  14   1  18      953.75     1104.89     38.58 o
  15   1  18      182.42      159.99     17.10 o
  16   1  18     2374.10     2352.04     49.29 o
  17   1  18        6.34       33.59     13.44 o
  18   1  18      356.45      435.99     26.05 o
  19   1  18       88.96       68.56     15.64 o
  20   1  18      612.52      611.77     31.50 o
  21   1  18      171.48      185.43     19.42 o
  22   1  18       13.45       14.03     13.44 o
  23   1  18        6.94       42.30     14.66 o
   0   2  18       23.70       34.33     19.35 o
   1   2  18        3.83       18.59     13.53 o
   2   2  18      517.40      576.27     30.18 o
   3   2  18      793.82      932.98     36.94 o
   4   2  18      368.45      348.84     25.21 o
   5   2  18     1114.96     1216.25     41.63 o
   6   2  18       51.77       66.63     14.85 o
   7   2  18     2185.57     2266.19     52.24 o
   8   2  18      248.22      261.36     24.33 o
   9   2  18     2021.04     2232.73     53.09 o
  10   2  18     2784.19     2603.57     57.91 o
  11   2  18      342.63      478.87     30.85 o
  12   2  18     2372.83     2619.76     62.41 o
  13   2  18     1643.28     1751.26     59.68 o
  14   2  18     1185.42     1196.22     48.55 o
  15   2  18      775.48      778.02     41.58 o
  16   2  18      514.79      634.63     36.63 o
  17   2  18      694.72      754.43     42.40 o
  18   2  18       88.44       82.63     19.33 o
  19   2  18      578.65      712.85     41.17 o
  20   2  18        1.39       18.28     15.13 o
  21   2  18      163.42      158.66     22.39 o
  22   2  18      268.94      236.27     28.36 o
  23   2  18      115.17      128.51     27.48 o
   0   3  18      837.08      803.21     56.30 o
   1   3  18        4.98        2.59     13.60 o
   2   3  18      816.65      803.05     36.69 o
   3   3  18       14.65       39.17     14.81 o
   4   3  18     2756.30     2863.20     63.29 o
   5   3  18      102.05      108.76     17.45 o
   6   3  18     1055.24     1209.17     43.88 o
   7   3  18      129.30      111.82     20.07 o
   8   3  18        2.36       27.37     14.49 o
   9   3  18       62.41       91.44     17.87 o
  10   3  18     1495.23     1740.89     51.44 o
  11   3  18      112.73       91.04     18.41 o
  12   3  18      580.88      754.36     38.15 o
  13   3  18      180.18      246.00     25.05 o
  14   3  18      165.17      197.86     23.67 o
  15   3  18      844.61      985.35     47.04 o
  16   3  18      628.83      849.27     42.62 o
  17   3  18        1.77       32.31     14.65 o
  18   3  18      559.41      589.67     36.81 o
  19   3  18        7.80       15.88     14.90 o
  20   3  18      239.97      279.21     33.55 o
  21   3  18      223.65      190.64     28.82 o
  22   3  18      310.57      313.68     46.42 o
   0   4  18       71.17      131.12     27.42 o
   1   4  18     1521.47     1466.84     51.15 o
   2   4  18      440.18      466.35     30.34 o
   3   4  18     1505.55     1577.58     49.29 o
   4   4  18     1114.11     1115.69     43.59 o
   5   4  18      220.88      295.56     25.25 o
   6   4  18      745.17      865.33     40.38 o
   7   4  18     1100.68     1162.12     45.46 o
   8   4  18      826.81      863.31     40.54 o
   9   4  18      888.81     1066.91     44.35 o
  10   4  18      245.45      357.79     42.20 o
  11   4  18      362.52      399.82     30.06 o
  12   4  18      121.08      115.43     20.30 o
  13   4  18      245.34      361.38     31.60 o
  14   4  18      135.47      155.74     23.89 o
  15   4  18      227.00      236.10     26.55 o
  16   4  18      312.72      374.25     33.51 o
  17   4  18       94.59      118.80     20.67 o
  18   4  18       38.95       56.06     18.42 o
  19   4  18      325.01      269.76     42.08 o
  20   4  18       53.30       42.62     32.51 o
   0   5  18     1205.29     1265.28     65.92 o
   1   5  18       74.46      101.34     17.20 o
   2   5  18      155.13      172.58     21.25 o
   3   5  18      193.08      184.87     24.46 o
   4   5  18      815.36      777.88     39.23 o
   5   5  18       70.34      105.04     18.76 o
   6   5  18      543.57      664.40     37.59 o
   7   5  18        6.01        0.00     13.70 o
   8   5  18      728.01      791.68     40.84 o
   9   5  18      105.33       58.71     16.13 o
  10   5  18     1573.04     1663.94     58.42 o
  11   5  18        0.42       14.90     14.82 o
  12   5  18      378.40      451.86     34.40 o
  13   5  18      124.73      132.46     20.55 o
  14   5  18      116.12      129.87     27.22 o
  15   5  18        3.13        7.93     18.35 o
  16   5  18      298.17      366.22     32.51 o
  17   5  18       66.68       48.93     27.69 o
  18   5  18      107.75      154.84     35.48 o
   0   6  18     1334.69     1116.39     66.28 o
   1   6  18      213.19      227.10     25.24 o
   2   6  18      623.39      643.07     37.76 o
   3   6  18      724.62      694.51     38.51 o
   4   6  18      342.44      342.99     30.36 o
   5   6  18      723.59      867.22     43.77 o
   6   6  18      295.18      351.57     29.58 o
   7   6  18      903.18      929.56     51.18 o
   8   6  18        7.75       16.10     15.14 o
   9   6  18      141.74      168.20     24.25 o
  10   6  18      147.55      139.82     25.48 o
  11   6  18      149.54      130.94     21.42 o
  12   6  18        5.19        0.00     16.12 o
  13   6  18      190.52      180.08     32.74 o
  14   6  18      210.69      197.94     53.14 o
  15   6  18      213.36      148.15     37.88 o
   0   7  18       79.58       41.75     23.84 o
   1   7  18      152.36      138.41     22.82 o
   2   7  18      121.38      105.12     21.96 o
   3   7  18      174.82      207.22     24.60 o
   4   7  18      586.48      619.23     40.99 o
   5   7  18        1.47        0.00     15.71 o
   6   7  18      604.43      630.33     39.56 o
   7   7  18       23.91       31.80     20.00 o
   8   7  18      271.07      395.69     43.35 o
   9   7  18       13.38        4.56     21.52 o
  10   7  18      262.27      202.20     33.79 o
   1   1  19     1340.87     1393.03     54.76 o
   2   1  19        1.49       36.29     14.39 o
   3   1  19      105.52       86.78     15.55 o
   4   1  19       17.76       10.61     11.87 o
   5   1  19      745.87      734.55     32.09 o
   6   1  19       24.31       51.17     13.98 o
   7   1  19     2641.16     2616.15     55.57 o
   8   1  19      549.29      501.70     27.30 o
   9   1  19      170.90      269.75     20.73 o
  10   1  19      671.94      727.75     32.04 o
  11   1  19      840.79      934.94     37.29 o
  12   1  19        0.42       23.70     12.65 o
  13   1  19     2092.13     2112.61     61.49 o
  14   1  19       33.99       52.51     14.48 o
  15   1  19        4.40       40.70     13.64 o
  16   1  19       29.63       29.03     12.87 o
  17   1  19        3.85       18.41     13.47 o
  18   1  19      166.90      153.24     19.68 o
  19   1  19       84.52       54.87     15.18 o
  20   1  19        2.44        5.83     13.43 o
  21   1  19       22.15       20.18     15.51 o
  22   1  19        1.69       10.42     15.32 o
   1   2  19      122.33       93.31     18.66 o
   2   2  19      442.56      418.50     37.56 o
   3   2  19       70.90       78.32     17.73 o
   4   2  19      174.76      160.11     19.73 o
   5   2  19       27.43       30.17     13.70 o
   6   2  19        3.73       24.96     16.49 o
   7   2  19      460.80      466.57     29.16 o
   8   2  19      656.16      653.58     36.85 o
   9   2  19        7.84       53.80     15.17 o
  10   2  19       24.24       53.87     24.29 o
  11   2  19      222.80      244.30     23.32 o
  12   2  19       60.36       78.39     18.97 o
  13   2  19      150.45      156.17     20.95 o
  14   2  19        1.57       28.43     14.46 o
  15   2  19        3.77       46.24     16.29 o
  16   2  19       23.32       27.10     15.18 o
  17   2  19       47.44       63.50     17.40 o
  18   2  19       32.24       32.97     16.24 o
  19   2  19       16.21       32.99     16.59 o
  20   2  19        1.73       23.83     15.72 o
  21   2  19       15.81       24.68     18.85 o
   1   3  19      340.32      391.76     32.58 o
   2   3  19      431.55      434.78     31.84 o
   3   3  19        1.96        9.44     13.27 o
   4   3  19      379.51      386.94     29.73 o
   5   3  19      306.70      292.14     26.17 o
   6   3  19      731.73      704.82     39.61 o
   7   3  19      766.07      776.79     38.28 o
   8   3  19        4.28       28.36     14.05 o
   9   3  19      263.82      335.05     28.59 o
  10   3  19        6.05       30.52     14.41 o
  11   3  19     1194.97     1213.96     46.63 o
  12   3  19       35.99       59.89     16.51 o
  13   3  19      704.57      695.68     46.42 o
  14   3  19        7.49       35.26     15.14 o
  15   3  19      200.38      208.75     24.61 o
  16   3  19       30.21       18.76     15.14 o
  17   3  19      111.35      122.55     19.24 o
  18   3  19       16.45       29.46     15.78 o
  19   3  19      103.39       69.60     19.34 o
  20   3  19       22.18       34.61     21.29 o
   1   4  19        1.67       19.80     15.08 o
   2   4  19      127.01      118.56     19.83 o
   3   4  19       22.08       37.92     21.88 o
   4   4  19       28.48       25.44     14.22 o
   5   4  19       85.92       78.69     19.18 o
   6   4  19      108.29      103.42     17.46 o
   7   4  19        5.67       21.51     13.84 o
   8   4  19      202.17      291.53     26.74 o
   9   4  19       35.85       13.83     14.68 o
  10   4  19        1.02        9.20     15.04 o
  11   4  19       50.64       61.80     17.38 o
  12   4  19      315.67      276.77     25.99 o
  13   4  19      190.14      172.39     22.93 o
  14   4  19      162.88      121.63     22.03 o
  15   4  19       17.45        1.82     15.42 o
  16   4  19      103.13       61.14     24.75 o
  17   4  19        1.34       26.62     16.91 o
  18   4  19       13.32       32.66     27.55 o
   1   5  19     1121.11     1134.99     49.52 o
   2   5  19      174.81      181.77     23.31 o
   3   5  19      576.73      575.25     37.52 o
   4   5  19        0.10        9.72     14.60 o
   5   5  19      357.66      402.60     33.89 o
   6   5  19        1.97       17.28     14.83 o
   7   5  19       70.79       47.98     16.14 o
   8   5  19        2.44       20.54     15.33 o
   9   5  19      112.14      107.45     19.53 o
  10   5  19        7.24       16.76     18.38 o
  11   5  19       43.42       23.43     16.24 o
  12   5  19      300.84      279.04     27.74 o
  13   5  19       72.64       69.41     19.60 o
  14   5  19       24.84       23.68     17.41 o
  15   5  19      121.99      156.95     29.59 o
  16   5  19        4.27       13.04     26.32 o
   1   6  19       12.98       31.32     18.78 o
   2   6  19      118.22      118.39     19.68 o
   3   6  19       27.08       40.88     16.08 o
   4   6  19      191.31      175.73     22.03 o
   5   6  19       32.28       21.04     14.68 o
   6   6  19        4.27       24.20     14.72 o
   7   6  19       57.68       52.47     15.69 o
   8   6  19       19.08       19.27     15.56 o
   9   6  19       14.04       24.06     15.83 o
  10   6  19        2.71        0.00     17.29 o
  11   6  19       17.84       16.70     21.62 o
  12   6  19        3.88        8.06     21.06 o
   1   7  19       42.61       80.57     33.11 o
   2   7  19      344.84      420.60     47.69 o
   3   7  19      446.01      524.13     52.49 o
   4   7  19        2.66       43.38     23.39 o
   5   7  19      147.99       84.22     27.73 o
   0   0  20     1078.90     1312.00     96.82 o
   1   0  20     3584.03     3414.59    114.93 o
   2   0  20       14.20       39.86     23.10 o
   3   0  20     1188.96     1276.77     65.44 o
   4   0  20     3624.14     3709.88     84.19 o
   5   0  20      420.72      382.95     37.58 o
   6   0  20      216.54      331.03     40.60 o
   7   0  20      931.13      988.99     54.80 o
   8   0  20     1786.58     1967.47     69.67 o
   9   0  20        1.39       47.86     21.33 o
  10   0  20     2104.42     1748.15     70.05 o
  11   0  20      732.95      746.54     52.10 o
  12   0  20       25.07       41.27     26.13 o
  13   0  20       76.64       52.01     22.11 o
  14   0  20     1049.91     1244.00     59.65 o
  15   0  20      101.03      101.51     26.03 o
  16   0  20      837.11      875.82     61.71 o
  17   0  20      347.65      300.28     37.83 o
  18   0  20      111.00       81.86     25.19 o
  19   0  20      155.44      142.33     30.44 o
  20   0  20      266.62      247.33     40.80 o
   0   1  20     1817.73     1639.59     72.17 o
   1   1  20      554.07      621.84     36.16 o
   2   1  20      411.92      384.66     29.36 o
   3   1  20      765.49      838.77     40.42 o
   4   1  20      773.04      858.79     41.15 o
   5   1  20       43.94       47.71     13.75 o
   6   1  20     1013.34     1026.90     40.05 o
   7   1  20      254.43      354.81     29.91 o
   8   1  20      830.93      885.27     38.50 o
   9   1  20      230.66      281.46     24.67 o
  10   1  20      111.49      148.28     19.16 o
  11   1  20      968.42     1025.18     44.15 o
  12   1  20      576.97      674.36     35.78 o
  13   1  20        0.51       11.22     14.53 o
  14   1  20      912.62      876.95     40.49 o
  15   1  20       31.25       60.28     14.97 o
  16   1  20        6.24       26.42     14.05 o
  17   1  20      332.97      325.85     28.43 o
  18   1  20      225.77      228.93     24.32 o
  19   1  20       60.49       66.34     18.19 o
  20   1  20       49.52       47.52     18.21 o
   0   2  20     1046.43     1009.02     67.95 o
   1   2  20      624.91      662.91     39.12 o
   2   2  20     1018.81     1115.86     48.73 o
   3   2  20      528.84      539.82     36.12 o
   4   2  20       35.03       41.43     16.47 o
   5   2  20      742.36      776.49     38.99 o
   6   2  20      668.16      868.07     39.73 o
   7   2  20      180.17      193.14     21.35 o
   8   2  20      627.71      542.10     34.31 o
   9   2  20      278.93      278.68     24.53 o
  10   2  20     2394.02     2496.65     59.30 o
  11   2  20     1135.83     1183.54     45.95 o
  12   2  20        9.50       12.67     13.55 o
  13   2  20      341.09      320.56     27.38 o
  14   2  20      869.27      888.17     42.34 o
  15   2  20      510.70      502.06     43.18 o
  16   2  20       91.60       94.62     18.61 o
  17   2  20      462.17      420.83     39.60 o
  18   2  20      346.49      379.10     30.72 o
  19   2  20      141.64      178.09     30.91 o
   0   3  20     1675.91     1755.74     80.90 o
   1   3  20       89.29      116.03     19.99 o
   2   3  20      912.82     1004.35     47.81 o
   3   3  20       11.63       22.49     15.42 o
   4   3  20      442.89      401.67     33.45 o
   5   3  20      980.16     1136.55     47.42 o
   6   3  20      716.39      726.42     43.36 o
   7   3  20      200.58      179.55     21.38 o
   8   3  20      330.04      323.66     30.05 o
   9   3  20      191.92      214.81     24.78 o
  10   3  20      205.64      177.49     22.35 o
  11   3  20      381.49      474.12     33.55 o
  12   3  20      178.54      180.71     22.15 o
  13   3  20        1.33       37.74     16.51 o
  14   3  20       66.27       58.59     16.99 o
  15   3  20      235.13      292.31     29.52 o
  16   3  20       86.28       70.66     24.50 o
  17   3  20       76.54       74.57     18.03 o
  18   3  20      299.60      245.04     34.25 o
   0   4  20     1094.94     1257.83     76.77 o
   1   4  20      431.39      482.08     41.95 o
   2   4  20      171.93      158.65     23.59 o
   3   4  20     1040.18     1074.92     47.80 o
   4   4  20     1074.94     1243.91     51.08 o
   5   4  20      456.58      455.82     32.35 o
   6   4  20        7.44       19.36     14.89 o
   7   4  20      404.70      442.21     31.50 o
   8   4  20     1023.37     1175.13     48.12 o
   9   4  20      475.79      535.22     37.32 o
  10   4  20       37.21       17.07     15.17 o
  11   4  20      289.18      268.05     25.89 o
  12   4  20      335.35      364.28     30.38 o
  13   4  20       39.22       67.08     17.66 o
  14   4  20       19.70       37.45     17.20 o
  15   4  20       96.79      105.13     23.28 o
  16   4  20      216.74      242.48     56.19 o
   0   5  20      106.68      151.65     33.11 o
   1   5  20      150.44      179.22     27.40 o
   2   5  20       58.68       58.70     18.95 o
   3   5  20       50.19       69.97     18.81 o
   4   5  20      462.50      522.76     36.15 o
   5   5  20       35.12       43.06     16.43 o
   6   5  20      926.57      995.37     46.42 o
   7   5  20      689.77      729.11     40.87 o
   8   5  20      777.18      693.90     40.26 o
   9   5  20       68.38      104.89     19.58 o
  10   5  20       72.12       53.88     18.04 o
  11   5  20       69.11       72.58     19.14 o
  12   5  20      303.50      215.77     43.08 o
  13   5  20       39.62       35.88     21.59 o
   0   6  20      142.61      107.72     48.04 o
   1   6  20      258.32      176.96     26.54 o
   2   6  20      777.73      778.78     48.06 o
   3   6  20       84.13       82.40     32.22 o
   4   6  20       24.82       37.10     23.85 o
   5   6  20      575.27      691.13     56.85 o
   6   6  20      407.56      535.61     67.57 o
   7   6  20      183.46      220.61     31.66 o
   8   6  20        4.42        0.00     18.71 o
   1   1  21       46.57       33.60     16.38 o
   2   1  21       12.86       17.56     15.84 o
   3   1  21      270.08      359.64     29.97 o
   4   1  21       76.91       97.13     19.53 o
   5   1  21      616.02      602.84     36.61 o
   6   1  21       45.44       86.53     16.60 o
   7   1  21      537.21      568.28     34.72 o
   8   1  21       27.95       61.29     15.37 o
   9   1  21      107.42      124.51     19.38 o
  10   1  21        6.13        9.05     14.46 o
  11   1  21       93.02      142.87     20.99 o
  12   1  21        8.79       34.33     14.81 o
  13   1  21      647.24      650.61     38.65 o
  14   1  21       34.25       77.42     18.77 o
  15   1  21      277.75      267.45     26.69 o
  16   1  21        6.70       41.49     17.36 o
  17   1  21      166.54      137.61     26.49 o
  18   1  21       24.65       51.94     23.99 o
   1   2  21       70.91       66.06     17.88 o
   2   2  21       27.71       50.31     17.19 o
   3   2  21       21.10       29.68     16.31 o
   4   2  21       46.56       72.16     18.25 o
   5   2  21      209.33      260.81     26.21 o
   6   2  21      114.67      105.73     18.09 o
   7   2  21      178.15      144.45     19.46 o
   8   2  21      122.82      157.07     20.67 o
   9   2  21       91.10       75.95     17.47 o
  10   2  21      117.17      119.90     19.49 o
  11   2  21       65.40       72.21     17.15 o
  12   2  21        6.21       31.51     16.22 o
  13   2  21        1.24       32.82     19.55 o
  14   2  21       46.81       16.91     17.02 o
  15   2  21        3.60       15.65     16.47 o
  16   2  21       15.14       22.84     16.96 o
  17   2  21        5.41       30.57     22.94 o
   1   3  21      574.58      535.04     38.22 o
   2   3  21      693.97      656.59     40.71 o
   3   3  21       59.39       57.19     18.51 o
   4   3  21      199.84      183.77     23.58 o
   5   3  21      542.82      678.27     42.47 o
   6   3  21        0.02       15.94     14.67 o
   7   3  21      418.20      406.86     29.78 o
   8   3  21       23.23       18.07     14.74 o
   9   3  21      237.32      255.81     24.52 o
  10   3  21        0.09       14.80     16.70 o
  11   3  21      151.54      117.79     22.48 o
  12   3  21       56.27       45.20     16.85 o
  13   3  21      259.06      260.95     34.33 o
  14   3  21       19.93       65.28     17.48 o
  15   3  21      117.00      108.66     21.72 o
   1   4  21       30.89       25.83     24.70 o
   2   4  21       25.10       46.13     17.39 o
   3   4  21        7.15        5.72     16.11 o
   4   4  21      242.21      181.51     32.43 o
   5   4  21       12.08       31.17     15.79 o
   6   4  21        5.56        0.05     16.50 o
   7   4  21       81.86       84.11     20.73 o
   8   4  21       95.35      110.61     19.48 o
   9   4  21       26.21       35.95     16.18 o
  10   4  21       26.19       44.15     16.62 o
  11   4  21        0.97        0.00     14.62 o
  12   4  21        5.23        8.14     17.39 o
  13   4  21        9.51       35.26     24.12 o
   1   5  21      717.59      714.28     45.32 o
   2   5  21       26.14       29.53     23.65 o
   3   5  21      169.38      166.65     25.57 o
   4   5  21        0.15        0.00     16.13 o
   5   5  21      247.00      247.05     33.26 o
   6   5  21       13.05       28.54     17.29 o
   7   5  21       58.94       94.77     28.07 o
   8   5  21       36.69       35.11     22.11 o
   9   5  21       15.96        0.00     19.72 o
   8   0  22      364.04      234.35     51.23 o
   9   0  22      228.81      123.75     41.24 o
  10   0  22      309.13      294.50     64.41 o
  11   0  22      148.11       99.41     60.02 o
  12   0  22      549.67      595.34     65.43 o
  13   0  22      117.80       87.25     38.75 o
  14   0  22      196.61      134.00     50.19 o
  15   0  22       66.94       42.82     32.22 o
   0   1  22       22.09       33.59     23.16 o
   1   1  22      246.96      172.10     29.62 o
   2   1  22      271.50      171.35     23.25 o
   3   1  22      251.08      301.12     28.32 o
   4   1  22      344.41      353.24     30.06 o
   5   1  22      256.56      249.15     28.17 o
   6   1  22       14.40       42.22     20.11 o
   7   1  22      265.23      244.33     29.86 o
   8   1  22       85.96      134.88     22.17 o
   9   1  22      109.99      135.80     26.11 o
  10   1  22      233.07      227.09     29.66 o
  11   1  22       40.87       37.33     24.82 o
  12   1  22       78.68      127.77     24.41 o
  13   1  22      195.14      203.54     44.50 o
  14   1  22       46.77       60.49     21.69 o
  15   1  22      547.76      527.09     41.67 o
   0   2  22       40.91       67.83     24.39 o
   1   2  22       67.50       57.83     17.68 o
   2   2  22      376.88      333.83     30.18 o
   3   2  22        4.64        6.91     21.51 o
   4   2  22       27.07       35.83     16.56 o
   5   2  22       93.54      125.04     20.86 o
   6   2  22      835.47      893.14     46.61 o
   7   2  22      530.23      485.87     38.46 o
   8   2  22       28.59       13.81     15.41 o
   9   2  22       71.67       55.28     16.20 o
  10   2  22      731.38      642.41     44.64 o
  11   2  22       77.29       32.48     16.56 o
  12   2  22        9.38       26.92     15.61 o
  13   2  22      723.88      656.44     37.87 o
  14   2  22      495.58      494.26     36.06 o
   0   3  22      456.90      396.59     46.96 o
   1   3  22      592.73      614.02     41.03 o
   2   3  22       13.29       52.52     18.75 o
   3   3  22        4.60        0.00     15.45 o
   4   3  22        0.68        6.39     16.36 o
   5   3  22       30.22        0.00     16.64 o
   6   3  22       71.64       47.83     24.12 o
   7   3  22      266.01      260.16     31.88 o
   8   3  22       45.57       41.86     22.35 o
   9   3  22       21.88       33.76     16.59 o
  10   3  22      235.01      167.01     21.80 o
  11   3  22      329.45      300.12     31.20 o
  12   3  22       79.06       58.92     18.79 o
   0   4  22      719.59      765.39     65.79 o
   1   4  22       76.52      112.90     23.15 o
   2   4  22       66.41       76.31     19.88 o
   3   4  22      370.74      310.05     37.68 o
   4   4  22      929.34      979.85     67.16 o
   5   4  22       66.46       82.85     23.26 o
   6   4  22       62.20       31.74     16.11 o
   7   4  22      404.67      325.65     29.51 o
   8   4  22      594.20      520.92     37.41 o
   9   4  22      164.36      173.52     29.45 o
   0   5  22        1.72       25.02     37.61 o
   1   5  22       34.53       44.43     30.39 o
   2   5  22       21.44        0.21     25.12 o
   1   1  23      340.28      312.76     63.65 o
   2   1  23        2.03       62.04     41.16 o
   3   1  23      621.12      775.99    125.45 o
   4   1  23       30.82       23.03     49.11 o
   5   1  23       99.80       87.41     61.83 o
   6   1  23        5.46        0.00     29.48 o
   7   1  23       51.98       64.29     48.33 o
   8   1  23       52.51       77.15     57.17 o
   9   1  23      885.74      833.08     58.98 o
  10   1  23       19.39       72.26     50.70 o
  11   1  23       10.73       19.02     23.80 o
  12   1  23      133.07      170.44     31.78 o
   1   2  23       49.59       39.23     19.22 o
   2   2  23        0.08        0.00     16.98 o
   3   2  23      194.99      177.06     24.98 o
   4   2  23       13.96       45.12     18.90 o
   5   2  23       20.47       22.99     17.01 o
   6   2  23        0.39       24.50     16.85 o
   7   2  23       11.73       13.90     19.32 o
   8   2  23        5.00       15.04     17.08 o
   9   2  23       34.60        0.00     17.50 o
  10   2  23       18.88       44.56     17.61 o
   1   3  23      142.53      135.01     22.65 o
   2   3  23       71.32       49.87     23.77 o
   3   3  23      107.05       71.52     26.14 o
   4   3  23        0.97        2.27     17.59 o
   5   3  23      255.63      143.83     22.95 o
   6   3  23       61.21       69.57     20.12 o
   7   3  23       89.67       76.72     27.15 o
   8   3  23       45.48       36.85     22.31 o
   1   4  23       47.47       55.01     25.19 o
   6   1  24        0.92       61.58     55.22 o
   7   1  24      135.75      128.76     66.42 o
   0   2  24       65.70       34.86     28.26 o
   1   2  24        8.87        0.00     16.58 o
   2   2  24      556.22      570.31     39.00 o
   3   2  24      215.37      187.68     24.58 o
   4   2  24        3.81       38.11     18.32 o
 
